# Supplementary material for: Patient experiences of treatment-resistant depression (TRD): A systematic review and qualitative meta-synthesis
Source: PLOS Ment Health. 2024 Nov 4;1(6):e0000128. doi: 10.1371/journal.pmen.0000128 (PMC12798643; doi:10.1371/journal.pmen.0000128)
Supplement: S4 File — (XLSX) [file pmen.0000128.s004.xlsx]

## Sheet: Sheet 1 - review_500873_screen_
Title	Authors	Abstract	Published Year	Published Month	Journal	Volume	Issue	Pages	Accession Number	DOI	Ref	Covidence #	Study	Notes	Tags
LOW ADHERENCE TO THERAPY AND CO-MORBID DEPRESSIVE EPISODES ARE INDEPENDENT DETERMINANTS OF EARLY DEATH IN PEOPLE WITH CANCER	Sancassiani, F; Mulas, O; Madeddu, C; Massa, E; La Nasa, G; Caocci, G; Romano, F; Garau, V; Orrù, G; Scartozzi, M; Nardi, AE; Carta, MG	- Objective: The demanding nature of oncological therapies may affect treatment motivation and adherence, leading to an increased risk of premature death. Exploring the interaction between depressive episodes and treatment adherence is essential, considering how depression may influence patients' willingness to continue treatment. This study aims to investigate the association between depressive …	2023		WORLD CANCER RESEARCH JOURNAL	10			WOS:001132596700001	10.32113/wcrj_202312_2707		#20764	Sancassiani 2023
Can there be a 'cosmetic' psychopharmacology? Prozac unplugged: the search for an ontologically distinct cosmetic psychopharmacology.	Bjorklund P	'Cosmetic psychopharmacology' is a term coined by Peter Kramer in his 1993 best-seller, Listening to Prozac. It has come to refer to the use of psychoactive substances to effect changes in function for conditions that are either normal or subclinical variants. In this paper, I ask: What distinguishes an existential ailment from clinical depression, or either of those from normal depressed mood, m…	2005	04//	Nursing Philosophy	6	2	131-143		10.1111/j.1466-769x.2005.00213.x	106634164	#3924	Bjorklund 2005
Diabesity: an overview of a rising epidemic	Farag, YMK; Gaballa, MR	'Diabesity' is the term for diabetes occurring in the context of obesity. In this review, we will overview the latest epidemiological data available describing the rising prevalence, health impact and economic impact of diabesity. We will also outline the measures required to slowdown this newly evolving epidemic. The global prevalence of diabetes in 2010 was 284 million people worldwide constitu…	2011		NEPHROLOGY DIALYSIS TRANSPLANTATION	26	1	28-35	WOS:000285831100009	10.1093/ndt/gfq576		#19361	Farag 2011
Climate change threats to family farmers' sense of place and mental wellbeing: A case study from the Western Australian Wheatbelt.	Ellis, Neville R.; Albrecht, Glenn A.	‘Sense of place’ has become a central concept in the analysis of the cultural, personal and mental health risks posed by a changing climate. However, such place-related understandings of mental health and wellbeing remain largely limited to Indigenous health contexts. In this article we argue the relevance of sense of place in understanding the mental health impacts of climate change on family fa…	2017	02/15/	Social Science & Medicine	175		161-168		10.1016/j.socscimed.2017.01.009	121134688	#1595	Ellis 2017
A pocket reference for psychiatrists.	Jenkins, Susan C; Gibbs, Timothy P; Szymanski, Sally R	"A Pocket Reference for Psychiatrists" is a compendium of tables and lists to be used by persons already familiar with psychiatry. We have included information that is too detailed to be recalled with certainty but which is necessary in the daily practice of psychiatry. Also included are lists that the clinician will find to be useful reminders in evaluation and treatment. Although the book was d…	1990	/	A pocket reference for psychiatrists.						1990-98643-000	#16611	Jenkins 1990
The handbook of behavioral medicine.	Mostofsky, David I	"Behavioral medicine" is a shining example of a popular buzzword: translational research-the transfer of laboratory science to the patients bedside. The behavioral emphasis in behavioral medicine continues to enjoy considerable activity in research, publications, and, most importantly, in clinical applications. For years, if not centuries, there has been a continuing interest in the phenomena ass…	2014	/	The handbook of behavioral medicine.	Vols. 1-2	Agras, W. S. (1982). Behavioral medicine in the 1980s: Nonrandom connections. Journal of Consulting and Clinical Psychology, 50(6), 797-803. 1983-06053-001. https://dx.doi.org/10.1037/0022-006X.50.6.797 https://pubmed.ncbi.nlm.nih.gov/7174973Basmajian, J.			https://dx.doi.org/10.1002/9781118453940	2014-17049-000	#12145	Mostofsky 2014
Exploratory Study about the Prescription Pattern of Medicines containing <i>Hypericum perforatum</i> Extracts by Psychiatrists in Porto Alegre (Brazil)	Agliardi, LM; Rates, SMK; Bridi, R	"Exploratory Study about the Prescription Pattern of Medicines containing Hypericum perforatum Extracts by Psychiatrists in Porto Alegre (Brazil)". The aim of this study was to assess the prescription pattern of medicines containing Hypericum perforatum extracts by psychiatrists in Porto Alegre - RS. It constituted a transversal, investigational study performed by using a structured interview. Th…	2010		LATIN AMERICAN JOURNAL OF PHARMACY	29	5	708-712	WOS:000282208300010			#24770	Agliardi 2010
Positive extreme responding after cognitive therapy for depression: Correlates and potential mechanisms.	Forand, Nicholas R; Strunk, Daniel R; DeRubeis, Robert J	"Extreme responding" is the tendency to endorse extreme responses on self-report measures (e.g., 1s and 7s on a 7-point scale). It has been linked to depressive relapse after cognitive therapy (CT), but the mechanisms are unknown. Moreover, findings of positive extreme responding (PER) predicting depressive relapse do not support the original hypothesis of "extreme" negative thinking leading to e…	2016	/	Behaviour Research and Therapy	83	Beck, A.T., Rush, A.J., Shaw, B.T., & Emery, G. (1979). Cognitive therapy of depression. Guilford Press.Beevers, C.G., Keitner, G.I., Ryan, C.E., & Miller, I.W. (2003). Cognitive predictors of symptom return following depression treatment. Journal of Abno	11-18		https://dx.doi.org/10.1016/j.brat.2016.05.005	2016-32353-004	#11432	Forand 2016
Intersectional health-related stigma in persons living with HIV and chronic pain: implications for depressive symptoms	Goodin, BR; Owens, MA; White, DM; Strath, LJ; Gonzalez, C; Rainey, RL; Okunbor, JI; Heath, SL; Turan, JM; Merlin, JS	"Intersectional health-related stigma" (IHRS) refers to stigma that arises at the convergence of multiple health conditions. People living with HIV (PLWH) and chronic pain have two highly stigmatized health conditions, and thus may be at especially high risk for internalizing these stigmas and consequently experiencing depression. This study examined the intersectionality of internalized HIV and …	2018		AIDS CARE-PSYCHOLOGICAL AND SOCIO-MEDICAL ASPECTS OF AIDS/HIV	30		66-73	WOS:000454642800012	10.1080/09540121.2018.1468012		#20545	Goodin 2018
Psychiatric treatment and services.	No authorship indicated	"Involuntary Hospitalization of the Mentally Ill as a Moral Issue" / P. Chodoff / The author asks the question, "Is it morally right or wrong to hospitalize someone against his will for mental health reasons?" "The Case Against Suicide Prevention" / T. Szasz / The author argues that the phrase "suicide prevention" is itself a misleading slogan characteristic of our therapeutic age. "Incapacity to…	2006	/	An anthology of psychiatric ethics.			181-282			2006-23083-005	#15119	Noauthorshipindicated 2006
Variations: Darwin's finches, sea barnacles and the side effects of antidepressants	Lieb, J	"It may metaphorically be said," Darwin wrote, "that natural selection is daily and hourly scrutinizing, throughout the world, the slightest variations; rejecting those that are bad, preserving and adding up all that are good; silently and insensibly working, whenever and wherever opportunity offers..." Variation is a principle of nature, without which natural selection could not operate, and lif…	2008		MEDICAL HYPOTHESES	70	2	221-223	WOS:000252901500003	10.1016/j.mehy.2007.06.005		#21327	Lieb 2008
Postdeployment PTSD and addictive combat attachment behaviors in U.S. military service members.	Campbell, Marjorie S; Ryan, Margaret; Wright, Daniel; Devore, Maria D; Hoge, Charles W	"Lance Corporal A" was a 21-year-old unmarried male infantry marine with no history of serious childhood adversities who deployed to Afghanistan for 7 months.Heavy combat exposure included several close-proximity blast explosions and witnessing multiple deaths and serious injuries of team members. Eight months after his return, LCpl A presented to the Concussion Clinic, Naval Hospital Camp Pendle…	2016	/	The American Journal of Psychiatry	173	12	1171-1176		https://dx.doi.org/10.1176/appi.ajp.2015.15101297	2017-04781-005	#11321	Campbell 2016
Living with Prozac and other selective serotonin reuptake inhibitors (SSRIs): Personal accounts of life on antidepressants.	Elfenbein, Debra [Ed]	"Living with Prozac" . . . lets the real experts-those who are taking antidepressants now-explain what it is like for them to be on Prozac and similar medications, like Zoloft or Paxil. Each individual who takes one of these powerful new drugs experiences a range of effects and responses. Such unique, human reactions and emotions can't possibly be expressed with clinical and medical data in books…	1995	/	Living with Prozac and other selective serotonin reuptake inhibitors (SSRIs): Personal accounts of life on antidepressants.						1995-97712-000	#16498	Elfenbein 1995
II: Developmental Processes.	No authorship indicated	"Molecular Regulation of Vertebrate Retinal Development" / Colin J. Barnstable / This chapter discusses the major steps of retinal development in molecular terms "Neurotrophins, Electrical Activity, and the Development of Visual Function" / Nicoletta Berardi and Lamberto Maffei / The results reported in this chapter show that visual experience and neurotrophins cooperate in guiding the developmen…	2004	/	The visual neurosciences., Vols. 1 & 2			32-212			2004-12565-002	#15740	Noauthorshipindicated 2004
Perimenopausal depression.	Parry, Barbara L	"Ms. A" was a 48-year-old Caucasian woman who, like her mother, had first suffered a psychiatric disorder when she had a major depressive disorder with postpartum onset. At age 26, within a month after the birth of her first child, Ms. A developed rapid mood shifts, anxiety, agitation, somatic symptoms, and transient paranoid delusions that did not progress to psychosis; there were no episodes of…	2008	/	The American Journal of Psychiatry	165	1	23-27		https://dx.doi.org/10.1176/appi.ajp.2007.07071152	2008-00613-008	#14726	Parry 2008
On Jung.	Stevens, Anthony	"On Jung" is a unique biography of Carl Gustav Jung, the guru of analytical psychology. In this account, Anthony Stevens approaches the psychologist's life from a new perspective-one that discusses Jung's work in the context of his personal experiences. By using Jung's personal history to illustrate the basic principles of analytical psychology, Stevens reveals crucial experiences and epiphanies …	1990	/	On Jung.						1990-98003-000	#16613	Stevens 1990
Seasonal affective disorders and phototherapy.	Rosenthal, Norman E [Ed]; Blehar, Mary C [Ed]	"Seasonal Affective Disorders and Phototherapy" brings together the latest research in the four key areas: diagnostic profile of SAD [seasonal affective disorder], epidemiological issues, and specific clinical applications of light; animal models of seasonality; normal human seasonality and its relationship to psychiatric disorders [and] biological mechanisms subserving light treatment. A neurolo…	1989	/	Seasonal affective disorders and phototherapy.						1989-97616-000	#16633	Rosenthal 1989
"I didn't know cognitive therapy was deep": A case study of sudden and lasting gains in cognitive-supportive therapy of depression.	Warren, Ricks; Burrow, Julia; Conroy, Deirdre; Lukela, Jennifer; Kahn, David A	"Sudden gains" is a robust phenomenon that has been found to occur among a variety of psychotherapies, clinical conditions, settings, patient populations, and differing levels of therapist expertise. Sudden gains predict superior end-of-treatment outcomes and long-term maintenance of gains. While cognitive changes during the critical session appear to account for the sudden gains, the nature of t…	2014	/	Journal of Psychiatric Practice	20	5	379-388		https://dx.doi.org/10.1097/01.pra.0000454785.97976.4d	2014-40754-009	#12264	Warren 2014
Undercurrents: A therapist's reckoning with her own depression.	Manning, Martha	"Undercurrents" [is the] memoir of a psychotherapist's slide down the precipitous slope of a severe depression. After unsuccessful attempts with all the techniques she would recommend to her patients-antidepressant drugs, psychotherapy, the support of friends and family-she finally decided to undergo ECT, electroconvulsive or "shock" therapy. "Undercurrents" pioneers a new literature about women …	1994	/	Undercurrents: A therapist's reckoning with her own depression.						1995-97267-000	#16070	Manning 1994
(-)-Deprenyl, a selective MAO-B inhibitor, with apoptotic and anti-apoptotic properties	Magyar, K; Szende, B	(-)-Deprenyl (selegiline) is an irreversible inhibitor of monoamine oxidase (MAO) B, which was discovered in 1962 and become the golden standard of MAO research. Like the other MAO-B inhibitors, it was synthesized as an antidepressant, but in a selective MAO-B inhibitory dose it does not act in depression. It is used in the treatment of Parkinson's disease. (-)-Deprenyl potentiates the effect of …	2004		NEUROTOXICOLOGY	25	1-2	233-242	WOS:000187910600026	10.1016/S0161-813X(03)00102-5		#21243	Magyar 2004
(-)-Trans-epsilon-viniferin, a polyphenol present in wines, is an inhibitor of noradrenaline and 5-hydroxytryptamine uptake and of monoamine oxidase activity.	Yanez, Matilde; Fraiz, Nuria; Cano, Ernesto; Orallo, Francisco	(-)-Trans-epsilon-viniferin (epsilon-viniferin, 5-200 microM), a dimer of resveratrol, concentration-dependently inhibited the uptake of [3H]noradrenaline and [3H]5-HT by synaptosomes from rat brain (being slightly but significantly more selective against [3H]noradrenaline) and the uptake of [3H]5-HT by human platelets. On the other hand, epsilon-viniferin (5-200 microM) concentration-dependently…	2006	/	European journal of pharmacology	542	1-3	54-60			16828740	#7879	Yanez 2006
The pharmacology of tramadol	Dayer, P; Desmeules, J; Collart, L	(+/-)-Tramadol is a synthetic 4-phenyl-piperidine analogue of codeine. It is a central analgesic with a low affinity for opioid receptors,Its selectivity for mu receptors has recently been demonstrated, asci the M1 metabolite of tramadol, produced by liver O-demethylation, shows a higher affinity for opioid receptors than the parent drug, The rate of production of this M1 derivative (O-demethyl t…	1997		DRUGS	53		18-24	WOS:A1997WU21300004	10.2165/00003495-199700532-00006		#22588	Dayer 1997
Treatment-Resistant Depression in Poland-Epidemiology and Treatment.	Galecki, Piotr; Samochowiec, Jerzy; Mikulowska, Magdalena; Szulc, Agata	(1) Background: Major depressive disorder (MDD) is one of the most prevalent psychiatric disorders worldwide. Although several antidepressant drugs have been developed, up to 30% of patients fail to achieve remission, and acute remission rates decrease with the number of treatment steps required. The aim of the current project was to estimate and describe the population of treatment-resistant dep…	2022	/	Journal of clinical medicine	11	3			https://dx.doi.org/10.3390/jcm11030480	35159935	#4867	Galecki 2022
The Use of Antidepressants, Anxiolytics, Sedatives and Hypnotics in Europe: Focusing on Mental Health Care in Portugal and Prescribing in Older Patients	Estrela, M; Herdeiro, MT; Ferreira, PL; Roque, F	(1) Background: Mental disorders are a growing concern in the 21st century. The most prevalent common mental disorders include depression and anxiety. It is predicted that half of the population will at some point in their lives experience one or more mental disorders. Although common mental disorders are highly prevalent, some of the most significant related problems are the wide treatment gap a…	2020		INTERNATIONAL JOURNAL OF ENVIRONMENTAL RESEARCH AND PUBLIC HEALTH	17	22		WOS:000594179900001	10.3390/ijerph17228612		#20211	Estrela 2020
(<i>S</i>)-3,4-DCPG, a potent and selective mGlu8a receptor agonist, activates metabotropic glutamate receptors on primary afferent terminals in the neonatal rat spinal cord	Thomas, NK; Wright, RA; Howson, PA; Kingston, AE; Schoepp, DD; Jane, DE	(S)-3,4-Dicarboxyphenylglycine (DCPG) has been tested on cloned human mGlul-8 receptors individually expressed in AV12-664 cells co-expressing a rat glutamate/aspartate transporter and shown to be a potent and selective mGlu8a receptor agonist (EC50 value 31+/-2 nM, n=3) with weaker effects on the other cloned mGlu receptors (EC50 or IC50 values >3.5 muM on mGlu1-7).Electrophysiological character…	2001		NEUROPHARMACOLOGY	40	3	311-318	WOS:000167494700001	10.1016/S0028-3908(00)00169-6		#23156	Thomas 2001
Effects of ketamine optical isomers, fluoxetine and naloxone on timing in differential reinforcement of low-rate response (DRL) 72-s task in rats.	Malikowska-Racia, Natalia; Golebiowska, Joanna; Nikiforuk, Agnieszka; Khoo, Shaun Yon-Seng; Popik, Piotr	(S)-ketamine-induced rapid-acting antidepressant effects have revolutionized the pharmacotherapy of major depression; however, this medication also produces psychotomimetic effects such as timing distortion. While (R)-ketamine produces fewer dissociative effects, its antidepressant actions are less studied. Depression is associated with time overestimation (i.e., subjectively, time passes slowly)…	2023	/	European Neuropsychopharmacology	67	Bardo, M.T., Cain, M.E., & Bylica, K.E. (2006). Effect of amphetamine on response inhibition in rats showing high or low response to novelty. Pharmacol. Biochem. Behav. 85, 98-104. https://pubmed.ncbi.nlm.nih.gov/16904737 https://dx.doi.org/10.1016/j.pbb.	37-52		https://dx.doi.org/10.1016/j.euroneuro.2022.11.007	2023-43515-006	#9132	Malikowska-Racia 2023
Assessment, treatment, and prevention.	Caine, Eric D; Grossman, Hillel T; La Rue, Asenath; Yang, Janet; Osato, Sheryl; Kemp, Bryan J; Mitchell, Judith M; Newton, Nancy A; Lazarus, Lawrence W; et al	[book section covering several chapters] "Neuropsychiatric Assessment" / Eric D. Caine and Hillel Grossman / framework for assessment / data acquisition / differential diagnosis "Neuropsychological Assessment" / Asenath La Rue, Janet Yang and Sheryl Osato / examines the current state of geriatric neuropsychology / reviews recent trends in research and clinical practice / summarizes findings that …	1992	/	Handbook of mental health and aging., 2nd ed.			603-890		https://dx.doi.org/10.1016/B978-0-12-101277-9.50026-7	1992-97251-005	#16077	Caine 1992
Treatment-specific psychological issues.	Jacobsen, Paul B; Holland, Jimmie C; Lesko, Lynna M	[book section covering several chapters] Paul Jacobsen and Jimmie C. Holland / "Psychological Reactions to Cancer Surgery" / describes the range of normal and abnormal psychological reactions that occur in the period surrounding surgery / specific emotional problems that relate to procedures for particular neoplasms such as breast, head and neck, and colon are mentioned / rehabilitation of patien…	1989	/	Handbook of psychooncology: Psychological care of the patient with cancer.			117-179			1989-98449-004	#16064	Jacobsen 1989
An Ongoing Study of Group Treatment for Men Involved in Problematic Internet-Enabled Sexual Behavior.	Orzack, Maressa Hecht; Voluse, Andrew C; Wolf, David; Hennen, John	[Correction Notice: An erratum for this article was reported in Vol 10(1) of CyberPsychology & Behavior (see record 2007-02824-024). All p-values that read p>0.05 should be reversed and read p<0.05. The authors regret this error.] Exponential advances have been made regarding computer/Internet technology in the past decade. This growth, in large part, can be attributed to greater access to, affor…	2006	/	CyberPsychology & Behavior	9	3	348-360		https://dx.doi.org/10.1089/cpb.2006.9.348	2006-08468-010	#14759	Orzack 2006
Consequences of chronic ketamine self-administration upon neurocognitive function and psychological wellbeing: A 1-year longitudinal study.	Morgan, Celia J. A; Muetzelfeldt, Leslie; Curran, H. Valerie	[Correction Notice: An erratum for this article was reported in Vol 105(4) of Addiction (see record 2010-05050-031). In the introduction of the original article ketamine was described as 'an N-methyl-D-aspartate (NMDA: ecstasy) receptor antagonist'. It was, of course, incorrect to include 'ecstasy' in this description.] Background: 'Recreational' use of ketamine is spreading rapidly among young p…	2010	/	Addiction	105	1	121-133		https://dx.doi.org/10.1111/j.1360-0443.2009.02761.x	2009-24304-022	#14038	Morgan 2010
Factors associated with depressive episode recurrences in primary care: A retrospective, descriptive study.	Nuggerud-Galeas, Shysset; Olivan Blazquez, Barbara; Perez Yus, Maria Cruz; Valle-Salazar, Begona; Aguilar-Latorre, Alejandra; Magallon Botaya, Rosa	[Correction Notice: An Erratum for this article was reported in Vol 11[622141] of Frontiers in Psychology (see record 2020-95618-001). In the original article, the authors neglected to include the funder Feder Funds "Another way to make Europe." The corrected funding statement is given in the erratum.] Introduction and Objective: The early identification of depressive patients having a poor evolu…	2020	/	Frontiers in Psychology	11	Abravanel, B. T., & Sinha, R. (2015). Emotion dysregulation mediates the relationship between lifetime cumulative adversity and depressive symptomatology. J. Psychiatr. Res. 61 89-96 https://pubmed.ncbi.nlm.nih.gov/25528603 https://dx.doi.org/10.1016/j.jp			https://dx.doi.org/10.3389/fpsyg.2020.01230	2020-44921-001	#9961	Nuggerud-Galeas 2020
A 3-week, randomized, placebo-controlled trial of asenapine in the treatment of acute mania in bipolar mania and mixed states.	McIntyre, Roger S; Cohen, Miriam; Zhao, Jun; Alphs, Larry; Macek, Thomas A; Panagides, John	[Correction Notice: An erratum for this article was reported in Vol 12(3) of Bipolar Disorders (see record 2010-09587-017). In the original article on p. 677, there is an error in Figure 1: Consort diagram depicting disposition of patients. In the text box reporting the discontinuation rate with olanzapine, the percentage should be '20.4' not '30.9'. The correct value for n (%) should be 39 (20.4…	2009	/	Bipolar Disorders	11	7	673-686		https://dx.doi.org/10.1111/j.1399-5618.2009.00748.x	2009-19127-001	#14212	McIntyre 2009
Multisite, open-label, prospective trial of lamotrigine for geriatric bipolar depression: A preliminary report.	Sajatovic, Martha; Gildengers, Ariel; Al Jurdi, Rayan K; Gyulai, Laszlo; Cassidy, Kristin A; Greenberg, Rebecca L; Bruce, Martha L; Mulsant, Benoit H; Have, Thomas Ten; Young, Robert C	[Correction Notice: An erratum for this article was reported in Vol 13(5-6) of Bipolar Disorders (see record 2011-24690-014). In the original article, on p. 299, Table 2, the statistic for the GBI-BP overall severity value should be t = 11.09 and not t = 10.09. This correction does not change the reported p-value of p < 0.01, the overall narrative, or conclusions of the paper.] Aims: This is a mu…	2011	/	Bipolar Disorders	13	3	294-302		https://dx.doi.org/10.1111/j.1399-5618.2011.00923.x	2011-12613-008	#13346	Sajatovic 2011
Pioglitazone in early Parkinson's disease: A phase 2, multicentre, double-blind, randomised trial.		[Correction Notice: An Erratum for this article was reported in Vol 14(10) of The Lancet Neurology (see record 2015-43146-008). In the original article, an author was omitted from the FS-Zone Writing Committee. Chadwick W Christine (Department of Neurology, University of California, San Francisco, San Francisco, CA, USA) has been added to the FS-Zone Writing Committee, and the Contributor and Dec…	2015	/	The Lancet Neurology	14	8	795-803		https://dx.doi.org/10.1016/S1474-4422%2815%2900144-1	2015-32195-015	#11863
Increases in external sensory observing cross-sectionally mediate the repair of positive affect following mindfulness-based cognitive therapy in individuals with residual depression symptoms.	Dunn, Barnaby D; Wiedemann, Hanna; Kock, Merle; Peeters, Frenk; Wichers, Marieke; Hayes, Rachel; Kuyken, Willem; Geschwind, Nicole	[Correction Notice: An Erratum for this article was reported in Vol 14(11) of Mindfulness (see record 2024-26836-002). In the published article, the scoring scale for DPES (rating items on 1 to 5, not the standard 1 to 7 scale) has been corrected. The proposed revisions to the Measure section are provided in the erratum.] Objectives: Mindfulness-Based Cognitive Therapy for Depression (MBCT-D) has…	2023	/	Mindfulness	14	1	113-127		https://dx.doi.org/10.1007/s12671-022-02032-0	2023-33363-001	#9193	Dunn 2023
The effects of probiotics on depressive symptoms in humans: A systematic review.	Wallace, Caroline J. K; Milev, Roumen	[Correction Notice: An Erratum for this article was reported in Vol 16[18] of Annals of General Psychiatry (see record 2017-11679-001). In The article originally published online showed an incomplete version of the table. The correct version of Table 1 is provided in the erratum.] Background: Patients suffering from depression experience significant mood, anxiety, and cognitive symptoms. Currentl…	2017	/	Annals of General Psychiatry	16	Ait-Belgnaoui, A., Colom, A., Braniste, V., et al. (2014). Probiotic gut effect prevents the chronic psychological stress-induced brain activity abnormality in mice. Neurogastroenterol Motil. 2014;26(4):510-20.Ait-Belgnaoui, A., Durand, H., Cartier, C., e			https://dx.doi.org/10.1186/s12991-017-0138-2	2017-08380-001	#11223	Wallace 2017
Anticipatory activation in the amygdala and anterior cingulate in generalized anxiety disorder and prediction of treatment response.	Nitschke, Jack B; Sarinopoulos, Issidoros; Oathes, Desmond J; Johnstone, Tom; Whalen, Paul J; Davidson, Richard J; Kalin, Ned H	[Correction Notice: An erratum for this article was reported in Vol 166(4) of American Journal of Psychiatry (see record 2009-05176-027). In the original article, an error in the Journal's editorial office resulted in the y coordinates of the right and left dorsal amygdala under "ANOVA valence main effect" running without the negative signs in Table 2. The appropriate Talairach coordinates are pr…	2009	/	The American Journal of Psychiatry	166	3	302-310		https://dx.doi.org/10.1176/appi.ajp.2008.07101682	2009-03272-011	#14098	Nitschke 2009
Selective serotonin reuptake inhibitors versus placebo in patients with major depressive disorder. A systematic review with meta-analysis and Trial Sequential Analysis.	Jakobsen, Janus Christian; Katakam, Kiran Kumar; Schou, Anne; Hellmuth, Signe Gade; Stallknecht, Sandra Elkjaer; Leth-Moller, Katja; Iversen, Maria; Banke, Marianne Bjorno; Petersen, Iggiannguaq Juhl; Klingenberg, Sarah Louise; Krogh, Jesper; Ebert, Sebastian Elgaard; Timm, Anne; Lindschou, Jane; Gluud, Christian	[Correction Notice: An Erratum for this article was reported in Vol 17[162] of BMC Psychiatry (see record 2017-20306-001). In the original article, there are some textual errors in the Results section and in Table 2. Corrections are provided in the erratum.] Background: The evidence on selective serotonin reuptake inhibitors (SSRIs) for major depressive disorder is unclear. Methods: Our objective…	2017	/	BMC Psychiatry	17	29060/448. 2005:1-6.29060/785 (Unpublished Data) GlaxoSmithKline. A double-blind, placebocontrolled, fixed-dosage study comparing the efficacy and tolerability of paroxetine CR and citalopram to placebo in the treatment of Major Depressive Disorder with a				2017-06469-001	#11233	Jakobsen 2017
Impact of serotonergic medication on interoception in major depressive disorder.	Burrows, Kaiping; DeVille, Danielle C; Cosgrove, Kelly T; Kuplicki, Rayus T; Paulus, Martin P; Aupperle, Robin; Khalsa, Sahib S; Stewart, Jennifer L	[Correction Notice: An Erratum for this article was reported in Vol 171[108356] of Biological Psychology (see record 2022-68370-001). The authors regret they have identified an error in one of the analyses and associated results reported. The error specifically related to the ROI analysis results within neuroimaging assessments of interoception. The corrected results are presented in an erratum. …	2022	/	Biological Psychology	169	Ainley, V., Tsakiris, M., Pollatos, O., Schulz, A., & Herbert, B.M. (2020). Comment on "Zamariola et al. (2018), Interoceptive Accuracy Scores are Problematic: Evidence from Simple Bivariate Correlations"-The empirical data base, the conceptual reasoning	1-10		https://dx.doi.org/10.1016/j.biopsycho.2022.108286	2022-42813-001	#9347	Burrows 2022
Cortico-limbic response to personally challenging emotional stimuli after complete recovery from depression.	Hooley, Jill M; Gruber, Staci A; Parker, Holly A; Guillaumot, Julien; Rogowska, Jadwiga; Yurgelun-Todd, Deborah A	[Correction Notice: An erratum for this article was reported in Vol 172(1) of Psychiatry Research: Neuroimaging (see record 2010-05967-016). In the original article, some typesetting errors occurred. The corrected article appears in Psychiatry Research: Neuroimaging 2009[Apr], Vol 172[1], 83-91.] People vulnerable to depression are at increased risk of relapse if they live in highly critical fami…	2009	/	Psychiatry Research: Neuroimaging	171	2	106-119		https://dx.doi.org/10.1016/j.pscychresns.2008.04.001	2009-02199-004	#14391	Hooley 2009
Evaluation of the effects of extended release quetiapine fumarate monotherapy on sleep disturbance in patients with major depressive disorder: A pooled analysis of four randomized acute studies.	Trivedi, Madhukar H; Bandelow, Borwin; Demyttenaere, Koen; Papakostas, George I; Szamosi, Johan; Earley, Willie; Eriksson, Hans	[Correction Notice: An Erratum for this article was reported in Vol 18(9) of International Journal of Neuropsychopharmacology (see record 2016-36853-011). In the original article, Dr. George I. Papakostas's name was incorrectly spelled, and appeared as George I. Papakosts.] [Correction Notice: An Erratum for this article was reported in Vol 18(2) of International Journal of Neuropsychopharmacolog…	2013	/	International Journal of Neuropsychopharmacology	16	8	1733-1744		https://dx.doi.org/10.1017/S146114571300028X	2013-31890-004	#12686	Trivedi 2013
Intensive short-term dynamic residential treatment program for patients with treatment-resistant disorders.	Solbakken, Ole Andre; Abbass, Allan	[Correction Notice: An Erratum for this article was reported in Vol 184 of Journal of Affective Disorders (see record 2015-34966-012). The authors regret that one of the institutional affiliations of the first author was omitted in the published paper. The affiliation that also should be credited is Drammen District Psychiatric Centre, Division for Mental Health and Addiction, Vestre Viken Health…	2015	/	Journal of Affective Disorders	181	Abbass, A. (2002). Intensive short-term dynamic psychotherapy in a private psychiatric office: clinical and cost effectiveness. Am. J. Psychother. 56, 225-232. https://pubmed.ncbi.nlm.nih.gov/12125299 2002-06189-006.Abbass, A. (2003). The cost-effectivene	67-77		https://dx.doi.org/10.1016/j.jad.2015.04.003	2015-23341-010	#11905	Solbakken 2015
Estimating the frequency, severity, and clustering of SPADE symptoms in chronic painful chemotherapy-induced peripheral neuropathy.	Knoerl, Robert; Chornoby, Zach; Smith, Ellen M. L	[Correction Notice: An Erratum for this article was reported in Vol 20(1) of Pain Management Nursing (see record 2019-09866-014). In the original article an error occurred in the Results and Conclusions section of the abstract on page 354. The corrected sentence should read "Participants (n = 59) experienced numerous SPADE symptoms. 66.1% of participants experienced at least two SPADE symptoms co…	2018	/	Pain Management Nursing	19	4	354-365		https://dx.doi.org/10.1016/j.pmn.2018.01.001	2018-39598-009	#10789	Knoerl 2018
Subjective age and the association with intrinsic capacity, functional ability, and health among older adults in Norway.	Langballe, Ellen Melbye; Skirbekk, Vegard; Strand, Bjorn Heine	[Correction Notice: An Erratum for this article was reported in Vol 20(1)[10] of European Journal of Ageing (see record 2023-67225-001). In the original publication of the article, the words "Urinary incontinence" should be replaced with "incontinence" throughout the article. The original article has been corrected.] This study investigates the relationships between subjective age, intrinsic capa…	2023	/	European Journal of Ageing	20	1			https://dx.doi.org/10.1007/s10433-023-00753-2	2023-52204-001	#9068	Langballe 2023
The efficacy and safety of ropinirole prolonged release tablets as adjunctive therapy in Chinese subjects with advanced Parkinson's disease: A multicenter, double-blind, randomized, placebo-controlled study.	Zhang, Zhenxin; Wang, Jian; Zhang, Xiaoying; Chen, Shengdi; Wang, Zhenfu; Zhang, Baorong; Liu, Chunfeng; Qu, Qiumin; Cheng, Yan; Li, Jie; Cao, Haijun; Cai, Meng; Zhu, Rongxuan	[Correction Notice: An Erratum for this article was reported in Vol 20(8) of Parkinsonism & Related Disorders (see record 2014-32665-022). In the original article, there were some errors in Tables 1 and 2 and its corresponding paragraph within the text. The corrections are present in the erratum.] Aim: The first evaluation of the efficacy and safety of ropinirole prolonged release (PR) as an adju…	2013	/	Parkinsonism & Related Disorders	19	11	1022-1026		https://dx.doi.org/10.1016/j.parkreldis.2013.07.009	2013-28522-001	#12706	Zhang 2013
Oral esketamine for treatment-resistant depression: Rationale and design of a randomized controlled trial.	Smith-Apeldoorn, Sanne Y; Veraart, Jolien K. E; Kamphuis, Jeanine; van Asselt, Antoinette D. I; Touw, Daan J; aan het Rot, Marije; Schoevers, Robert A	[Correction Notice: An Erratum for this article was reported in Vol 20[9] of BMC Psychiatry (see record 2020-02166-001). In the original article, Fig. 1 was wrongly presented. The correct figure and corresponding title is presented in the erratum. The original article has been corrected.] Background: There is an urgent need to develop additional treatment strategies for patients with treatment-re…	2019	/	BMC Psychiatry	19	Aan het Rot, M., Collins, K.A., Murrough, J.W., Perez, A.M., Reich, D.L., Charney, D.S., et al. (2010). Safety and efficacy of repeated-dose intravenous ketamine for treatment-resistant depression. Biol Psychiatry, 67, 139-145 https://pubmed.ncbi.nlm.nih.			https://dx.doi.org/10.1186/s12888-019-2359-1	2019-74857-001	#10353	Smith-Apeldoorn 2019
Computer-assisted therapy for medication-resistant auditory hallucinations: Proof-of-concept study.	Leff, Julian; Williams, Geoffrey; Huckvale, Mark A; Arbuthnot, Maurice; Leff, Alex P	[Correction Notice: An Erratum for this article was reported in Vol 203(4) of The British Journal of Psychiatry (see record 2013-35231-016). In this article, the heading of Table 3 (p. 431) should read: Comparison of the three main outcome measures between the delayed therapy and the immediate therapy groups after randomisation (baseline) and at the first follow-up, after some patients had droppe…	2013	/	The British Journal of Psychiatry	202	6	428-433		https://dx.doi.org/10.1192/bjp.bp.112.124883	2013-21231-009	#12755	Leff 2013
BDNF-GSK-3beta-beta-catenin pathway in the mPFC is involved in antidepressant-like effects of Morinda officinalis oligosaccharides in rats.	Xu, Ling-Zhi; Xu, De-Feng; Han, Ying; Liu, Li-Jing; Sun, Cheng-Yu; Deng, Jia-Hui; Zhang, Ruo-Xi; Yuan, Ming; Zhang, Su-Zhen; Li, Zhi-Meng; Xu, Yi; Li, Jin-Sheng; Xie, Su-Hua; Li, Su-Xia; Zhang, Hong-Yan; Lu, Lin	[Correction Notice: An Erratum for this article was reported in Vol 21(5) of International Journal of Neuropsychopharmacology (see record 2018-28556-010). In the original article, the representative western bands in Figure 3 were presented incorrectly. The corrected figure is given in the erratum.] Background: Morinda officinalis oligosaccharides have been reported to exert neuroprotective and an…	2017	/	International Journal of Neuropsychopharmacology	20	1	83-93			2017-25760-010	#11154	Xu 2017
Efficacy of etifoxine compared to Lorazepam monotherapy in the treatment of patients with adjustment disorders with anxiety: A double-blind controlled study in general practice.	Nguyen, N; Fakra, E; Pradel, V; Jouve, E; Alquier, C; Le Guern, M. -E; Micallef, J; Blin, O	[Correction Notice: An erratum for this article was reported in Vol 21(8) of Human Psychopharmacology: Clinical and Experimental (see record 2007-00116-009). On Page 146, right hand column, second paragraph, the equivalence margins should have appeared as [-2.5; +2.5].] Adjustment Disorders With Anxiety (ADWA) account for almost 10% of psychologically motivated consultations in primary care. The …	2006	/	Human Psychopharmacology: Clinical and Experimental	21	3	139-149		https://dx.doi.org/10.1002/hup.757	2006-06318-001	#15238	Nguyen 2006
D-cycloserine does not enhance exposure-response prevention therapy in obsessive-compulsive disorder.	Storch, Eric A; Merlo, Lisa J; Bengtson, Michael; Murphy, Tanya K; Lewis, Mark H; Yang, Mark C; Jacob, Marni L; Larson, Michael; Hirsh, Adam; Fernandez, Melanie; Geffken, Gary R; Goodman, Wayne K	[Correction Notice: An erratum for this article was reported in Vol 22(5) of International Clinical Psychopharmacology (see record 2007-13355-009). On page 232, the first box of Figure 1 contained an error. The corrected figure is given in the erratum.] Obsessive-compulsive disorder is a common, chronic, and oftentimes disabling disorder. The only established first-line treatments for obsessive-c…	2007	/	International Clinical Psychopharmacology	22	4	230-237		https://dx.doi.org/10.1097/YIC.0b013e32819f8480	2007-08010-008	#14833	Storch 2007
Sex differences in circulating inflammatory mediators as a function of substance use disorder.	May, April C; Burrows, Kaiping; Figueroa-Hall, Leandra K; Kirlic, Namik; White, Evan J; Smith, Ryan; Ekhtiari, Hamed; Paulus, Martin P; Savitz, Jonathan; Stewart, Jennifer L	[Correction Notice: An Erratum for this article was reported in Vol 224[108743] of Drug and Alcohol Dependence (see record 2021-53365-001). In the original article, the order of the author list is incorrect with the group author 'T1000 Investigators' incorrectly positioned. The group author 'T1000 Investigators' should be positioned after Hamed Ekhtiari and before Martin P. Paulus, instead of at …	2021	/	Drug and Alcohol Dependence	221	Adams, C., Conigrave, J.H., Lewohl, J., Haber, P., & Morley, K.C. (2020). Alcohol use disorder and circulating cytokines: a systematic review and meta-analysis. Brain Behav. Immun. 7 https://dx.doi.org/10.1016/j.bbi.2020.08.002 https://pubmed.ncbi.nlm.nih			https://dx.doi.org/10.1016/j.drugalcdep.2021.108610	2021-33707-001	#9514	May 2021
Disclosure of complementary and alternative medicine use to health care providers among HIV-infected women.	Liu, Chenglong; Yang, Yang; Gange, Stephen J; Weber, Kathleen; Sharp, Gerald B; Wilson, Tracey E; Levine, Alexandra; Robison, Esther; Goparaju, Lakshmi; Gandhi, Monica; Merenstein, Dan	[Correction Notice: An erratum for this article was reported in Vol 23(12) of AIDS Patient Care and STDs (see record 2010-00137-010). In the original article, one of the authors names was misspelled. The tenth author's name should have appeared as Monica Gandhi, M.D., M.P.H.] To determine prevalence and predictors of complementary and alternative medicine (CAM) use disclosure to health care provi…	2009	/	AIDS Patient Care and STDs	23	11	965-971		https://dx.doi.org/10.1089/apc.2009.0134	2010-10404-007	#14133	Liu 2009
Continuation phase intravenous ketamine in adults with treatment-resistant depression.	Voort, Jennifer L. Vande; Morgan, Robert J; Kung, Simon; Rasmussen, Keith G; Rico, Jose; Palmer, Brian A; Schak, Kathryn M; Tye, Susannah J; Ritter, Matthew J; Frye, Mark A; Bobo, William V	[Correction Notice: An Erratum for this article was reported in Vol 236 of Journal of Affective Disorders (see record 2018-26491-040). In the original article, there was an error in the classification of one study subject's positive treatment response status at the end of the postcontinuation phase of this study. We originally reported that all 5 subjects who achieved depressive symptom remission…	2016	/	Journal of Affective Disorders	206	aan het Rot, M., Collins, K.A., Murrough, J.W., Perez, A.M., Reich, D.L., Charney, D.S., & Mathew, S.J. (2010). Safety and efficacy of repeated-dose intravenous ketamine for treatment-resistant depression. Biol. Psychiatry, 67(2), 139-145.Berman, R.M., Ca	300-304		https://dx.doi.org/10.1016/j.jad.2016.09.008	2016-53187-042	#11347	Voort 2016
Modulation of mRNA expression of IL-6 and mTORC1 and efficacy and feasibility of an integrated approach encompassing cognitive behavioral therapy along with pregabalin for management of neuropathic pain in postherpetic neuralgia: A pilot study.	Saxena, Ashok Kumar; Bhardwaj, Neha; Chilkoti, Geetanjali T; Malik, Anish; Thakur, Gaurav Kumar; Bajaj, Megha; Banerjee, Anwesha; Banerjee, Basu Dev; Singal, Archana	[Correction Notice: An Erratum for this article was reported in Vol 24(7) of Pain Medicine (see record 2023-90923-028). In the originally published version of this manuscript, tables and figures were omitted. The corrected version of the article has been updated online.] Objective: This study was designed to explore the efficacy and feasibility of cognitive behavioral therapy (CBT) along with pre…	2021	/	Pain Medicine	22	10	2276-2282		https://dx.doi.org/10.1093/pm/pnab142	2022-03182-015	#9415	Saxena 2021
Prozac or prosaic diaries? The gendering of psychiatric disability in depression memoirs.	Hoffman, Ginger A; Hansen, Jennifer L	[Correction Notice: An Erratum for this article was reported in Vol 25(1) of Philosophy, Psychiatry, & Psychology (see record 2018-11345-002). In the original article, there were several formatting, typographical, and linguistic errors, which were not corrected in the proof phase of production. These errors appeared in the print version of the article, but now have been corrected in the online ve…	2017	/	Philosophy, Psychiatry, & Psychology	24	4	287-298			2018-00588-002	#11064	Hoffman 2017
Are antidepressants useful in the treatment of minor depression: A critical update of the current literature.	Hegerl, Ulrich; Schonknecht, Peter; Mergl, Roland	[Correction Notice: An erratum for this article was reported in Vol 25(2) of Current Opinion in Psychiatry (see record 2012-08704-015). In the original article, there were errors in the Acknowledgements and Conflicts of Interest statements. The correct statements are: Acknowledgements-The authors would like to thank all patients and investigators who took part in the MIND study. Conflicts of inte…	2012	/	Current Opinion in Psychiatry	25	1	1-6		https://dx.doi.org/10.1097/YCO.0b013e32834dc15d	2012-08705-001	#13250	Hegerl 2012
Changing intergenerational patterns of emotional dysregulation in families with perinatal borderline personality disorder.	Sved Williams, Anne; Osborn, Amanda; Yelland, Chris; Hollamby, Sharron	[Correction Notice: An Erratum for this article was reported in Vol 25(3) of Archives of Women's Mental Health (see record 2022-60864-001). The original version of the article contained a number of mistakes regarding the calculation of effect sizes. The errors and corrections are present in the erratum. The original article has been corrected.] A pilot study with women with borderline personality…	2021	/	Archives of Women's Mental Health	24	4	641-648		https://dx.doi.org/10.1007/s00737-021-01119-2	2021-29683-001	#9443	SvedWilliams 2021
Childhood adversity and sleep are associated with symptom severity in perinatal women presenting for psychiatric care.	Menke, Rena A; Swanson, Leslie; Erickson, Nora L; Raglan, Greta; Thompson, Stephanie; Bullard, Katherine Harris; Rosenblum, Katherine; Lopez, Juan P; Muzik, Maria	[Correction Notice: An Erratum for this article was reported in Vol 26(3) of Archives of Women's Mental Health (see record 2023-74953-004). In the original article, an author's name was spelled incorrectly. The name has been corrected in this record.] This study leverages psychiatric intake data from treatment-seeking perinatal women aiming to explore the understudied associations between childho…	2019	/	Archives of Women's Mental Health	22	4	457-465		https://dx.doi.org/10.1007/s00737-018-0914-2	2018-49560-001	#10231	Menke 2019
Homeostatic plasticity in human motor cortex demonstrated by two consecutive sessions of paired associative stimulation.	Muller, J. Florian M; Orekhov, Yuriy; Liu, Yali; Ziemann, Ulf	[Correction Notice: An erratum for this article was reported in Vol 26(4) of European Journal of Neuroscience (see record 2007-12639-018). In the published paper of Muller et al. (2007), there was an error in the last paragraph of results (on page 3465); the P-value was not 0.0047 as printed, but 0.047. The corrected sentence is given here. Regression analysis of the data from individual subjects…	2007	/	European Journal of Neuroscience	25	11	3461-3468		https://dx.doi.org/10.1111/j.1460-9568.2007.05603.x	2007-09460-017	#15000	Muller 2007
Efficacy of Quetiapine Monotherapy in Bipolar I and II Depression: A Double-blind, Placebo-controlled Study (The BOLDER II Study).	Thase, Michael E; Macfadden, Wayne; Weisler, Richard H; Chang, William; Paulsson, Bjorn; Khan, Arifulla; Calabrese, Joseph R	[Correction Notice: An erratum for this article was reported in Vol 27(1) of Journal of Clinical Psychopharmacology (see record 2007-01372-037). The figure 3 contains a printing error. The P value for "lassitude" for 300 mg/d quetiapine was mistakenly deleted during the printing process. The corrected figure is given in the erratum.] This study evaluated the efficacy and tolerability of quetiapin…	2006	/	Journal of Clinical Psychopharmacology	26	6	600-609		https://dx.doi.org/10.1097/01.jcp.0000248603.76231.b7	2006-21972-009	#15130	Thase 2006
Antidepressant treatment and emotional processing: Can we dissociate the roles of serotonin and noradrenaline?	Pringle, A; McCabe, C; Cowen, P. J; Harmer, C. J	[Correction Notice: An Erratum for this article was reported in Vol 27(10) of Journal of Psychopharmacology (see record 2013-32827-013). The original article should have been published as a Review. The original article included Figure 1 for the paper in black and white. It should have been published in color as in the online version. A link to the online version is provided in the erratum.] The a…	2013	/	Journal of Psychopharmacology	27	8	719-731		https://dx.doi.org/10.1177/0269881112474523	2013-25910-004	#12723	Pringle 2013
Does cognition predict treatment response and remission in psychotherapy for late-life depression?	Beaudreau, Sherry A; Rideaux, Tiffany; O'Hara, Ruth; Arean, Patricia	[Correction Notice: An Erratum for this article was reported in Vol 27(4) of The American Journal of Geriatric Psychiatry (see record 2019-15961-019). The authors regret that their article did not examine pharmacotherapy- "and pharmacotherapy", and "or nortriptyline versus paroxetine" should be deleted (p. 216). The corrected text is given in the erratum.] Objectives: To identify cognitive predic…	2015	/	The American Journal of Geriatric Psychiatry	23	2	215-219		https://dx.doi.org/10.1016/j.jagp.2014.09.003	2015-04209-015	#12014	Beaudreau 2015
Topiramate reduces headache days in chronic migraine: A randomized, double-blind, placebo-controlled study.	Diener, H.-C; Bussone, G; Van Oene, J. C; Lahaye, M; Schwalen, S; Goadsby, P. J	[Correction Notice: An erratum for this article was reported in Vol 27(8) of Cephalalgia (see record 2010-15423-020). In the original article, the version of Figure 3 published was incorrect: an asterisk next to the 'End of DB' bar was omitted. The correct version of Figure 3 is reproduced in this erratum.] The aim of this study was to evaluate the efficacy and tolerability of topiramate for the …	2007	/	Cephalalgia	27	7	814-823		https://dx.doi.org/10.1111/j.1468-2982.2007.01326.x	2010-15422-007	#14870	Diener 2007
The impact of stigma on medication adherence among HIV-positive adolescent and young adult females and the moderating effects of coping and satisfaction with health care.	Martinez, Jaime; Harper, Gary; Carleton, Russell A; Hosek, Sybil; Bojan, Kelly; Glum, Gretchen; Ellen, Jonathan	[Correction Notice: An Erratum for this article was reported in Vol 28(10) of AIDS Patient Care and STDs (see record 2014-42864-004). In the original article, one of the authors is listed as Gretchen Glum, Ph.D., but her name was misspelled. The correct spelling is Gretchen Clum, Ph.D. The correction is present in the erratum.] To explore whether HIV stigma negatively impacts adherence to antivir…	2012	/	AIDS Patient Care and STDs	26	2	108-115		https://dx.doi.org/10.1089/apc.2011.0178	2012-03154-004	#13313	Martinez 2012
The relation between perceived injustice and symptom severity in individuals with major depression: A cross-lagged panel study.	Sullivan, Michael J. L; Adams, Heather; Yamada, Keiko; Kubota, Yasuhiko; Ellis, Tamra; Thibault, Pascal	[Correction Notice: An Erratum for this article was reported in Vol 285 of Journal of Affective Disorders (see record 2021-28142-023). The abstract was not included in the previous version and has now been included and the correct version with the abstract has been published online.] Background: Perceived injustice has been associated with problematic recovery outcomes in individuals with debilit…	2020	/	Journal of Affective Disorders	274	Adams, J.S. (1965). Inequity in social exchange. In L.Berkowitz (Ed.), Advances in Experimental Social Psychology. New York: Academic Press. https://dx.doi.org/10.1016/S0065-2601(08)60108-2Agtarap, S., Scott, W., Warren, A.M., & Trost, Z. (2016). Validati	289-297		https://dx.doi.org/10.1016/j.jad.2020.05.129	2020-50418-040	#9797	Sullivan 2020
Comorbid anxiety disorders and baseline medication regimens predict clinical outcomes in individuals with co-occurring bipolar disorder and alcohol dependence: Results of a randomized controlled trial.	Prisciandaro, James J; Brown, Delisa G; Brady, Kathleen T; Tolliver, Bryan K	[Correction Notice: An Erratum for this article was reported in Vol 295[112904] of Psychiatry Research (see record 2021-01047-001). The authors regret that although the text (i.e., Section 3.2, "Associations between co-occurring diagnoses and outcomes") correctly noted that antisocial personality disorder (aspd) was not uniquely significantly associated with any outcomes, Table 3 ("Results from p…	2011	/	Psychiatry Research	188	3	361-365		https://dx.doi.org/10.1016/j.psychres.2011.04.030	2011-16783-011	#13565	Prisciandaro 2011
Lurasidone in the long-term treatment of bipolar I depression: A 28-week open label extension study.	Ishigooka, Jun; Kato, Tadafumi; Miyajima, Mari; Watabe, Kei; Masuda, Takahiro; Hagi, Katsuhiko; Higuchi, Teruhiko	[Correction Notice: An Erratum for this article was reported in Vol 297 of Journal of Affective Disorders (see record 2022-13469-084). In the original article, the number of patients on Remitters at long-term in Table 1 should be 136 and also, the percentage of patients who experienced a recurrence/relapse of a mood event should be 3.4%.] [Correction Notice: An Erratum for this article was report…	2021	/	Journal of Affective Disorders	281	Bai, Y., Li, C., Tsai, S., et al.2016. . Metabolic syndrome and adverse clinical outcomes in patients with bipolar disorder. BMC Psychiatry16, 448. 2016-60868-001. https://dx.doi.org/10.1186/s12888-016-1143-8 https://pubmed.ncbi.nlm.nih.gov/27978821Calabr	160-167		https://dx.doi.org/10.1016/j.jad.2020.12.005	2021-15931-010	#9556	Ishigooka 2021
Patient-Reported Symptoms and Quality of Life During Treatment With Tamoxifen or Raloxifene for Breast Cancer Prevention: The NSABP Study of Tamoxifen and Raloxifene (STAR) P-2 Trial.	Land, Stephanie R; Wickerham, D. Lawrence; Costantino, Joseph P; Ritter, Marcie W; Vogel, Victor G; Lee, Myoungkeun; Pajon, Eduardo R; Wade, James L III; Dakhil, Shaker; Lockhart, James B Jr.; Wolmark, Norman; Ganz, Patricia A	[Correction Notice: An erratum for this article was reported in Vol 298(9) of JAMA: Journal of the American Medical Association (see record 2007-13217-001). Incorrect data were reported and incorrect wording was included. On page 2746, in Figure 1, the P value for the SF-36 Mental Component Summary should have been .14 and for the SF-36 Physical Component Summary, the P value should have been .23…	2006	/	JAMA: Journal of the American Medical Association	295	23	2742-2751		https://dx.doi.org/10.1001/jama.295.23.joc60075	2006-08431-002	#15207	Land 2006
Repeating a suicide attempt during adolescence: Risk and protective factors 12 months after hospitalization.	Mirkovic, Bojan; Cohen, David; de la Riviere, Sebastien Garny; Pellerin, Hugues; Guile, Jean-Marc; Consoli, Angele; Gerardin, Priscille	[Correction Notice: An Erratum for this article was reported in Vol 30(7) of European Child & Adolescent Psychiatry (see record 2020-18723-001). In the original article, an incorrect version of Table 1 was published. The correct Table 1 is given in the erratum.] Abstract: Suicide attempts (SAs) are a public health concern in adolescence. A brief hospitalization is recommended, but access to inpat…	2020	/	European Child & Adolescent Psychiatry	29	12	1729-1740		https://dx.doi.org/10.1007/s00787-020-01491-x	2020-11066-001	#9898	Mirkovic 2020
Docosahexaenoic acid partially ameliorates deficits in social behavior and ultrasonic vocalizations caused by prenatal ethanol exposure.	Wellmann, Kristen A; George, Finney; Brnouti, Fares; Mooney, Sandra M	[Correction Notice: An Erratum for this article was reported in Vol 311 of Behavioural Brain Research (see record 2016-33863-047). The authors regret that the dose of docosahexaenoic acid (DHA) reported in this paper was incorrect. The dose should be 10 mg/kg, not 10 g/kg as in the original version. This correction does not affect the main conclusions or interpretations of this paper.] Prenatal e…	2015	/	Behavioural Brain Research	286	Akbar, M., Calderon, F., Wen, Z., & Kim, H.Y. (2005). Docosahexaenoic acid: a positive modulator of Akt signaling in neuronal survival. Proc Natl Acad Sci U S A, 102, 10858-10863 https://dx.doi.org/10.1073/pnas.0502903102 https://pubmed.ncbi.nlm.nih.gov/1	201-211		https://dx.doi.org/10.1016/j.bbr.2015.02.048	2015-16179-029	#11942	Wellmann 2015
Event-related potential correlates of affective response inhibition in bipolar I disorder: Comparison with schizophrenia.	Menkes, Margo W; Andrews, Carolyn M; Suzuki, Takakuni; Chun, Jinsoo; O'Donnell, Lisa; Grove, Tyler; Deng, Wisteria; McInnis, Melvin G; Deldin, Patricia J; Tso, Ivy F	[Correction Notice: An Erratum for this article was reported in Vol 315 of Journal of Affective Disorders (see record 2022-93728-037). In the original article, there were some errors in the methodology. It was not accurate that the task consisted of 32 grey-scaled facial image stimuli with emotional and neutral expressions from the NimStim set. Rather, the task consisted of grey-scaled facial ima…	2022	/	Journal of Affective Disorders	309	Altman, E.G., Hedeker, D., Peterson, J.L., & Davis, J.M. (1997). The Altman Self-rating Mania Scale.Andreasen, N. (1984). Scale for the Assessment of Positive Symptoms (SAPS)en. Iowa City, IA: University of Iowa.Andreasen, N.C. (1989). The scale for the a	131-140		https://dx.doi.org/10.1016/j.jad.2022.04.118	2022-64598-017	#9303	Menkes 2022
Residual symptoms in depressed outpatients who respond by 50% but do not remit to antidepressant medication.	McClintock, Shawn M; Husain, Mustafa M; Wisniewski, Stephen R; Nierenberg, Andrew A; Stewart, Jonathan W; Trivedi, Madhukar H; Cook, Ian; Morris, David; Warden, Diane; Rush, Augustus John	[Correction Notice: An Erratum for this article was reported in Vol 33(6) of Journal of Clinical Psychopharmacology (see record 2013-42776-025). In the original article, there was an error in one of the sentences on page 181 in the Materials and Methods Section, Assessment Measures subsection. The corrected sentence is present in the erratum.] Little is known about the quantity or quality of resi…	2011	/	Journal of Clinical Psychopharmacology	31	2	180-186		https://dx.doi.org/10.1097/JCP.0b013e31820ebd2c	2011-06025-007	#13642	McClintock 2011
Cognitive impairment as measured by the THINC-integrated tool (THINC-it): The association with self-reported anxiety in Major Depressive Disorder.	Cha, Danielle S; Carmona, Nicole E; Rodrigues, Nelson B; Mansur, Rodrigo B; Lee, Yena; Subramaniapillai, Mehala; Phan, Lee; Cha, Rebekah H; Pan, Zihang; Lee, Jae Hon; Lee, JungGoo; Almatham, Fahad; Alageel, Asem; Rosenblat, Joshua D; Shekotikhina, Margarita; Rong, Carola; Harrison, John; McIntyre, Roger S	[Correction Notice: An Erratum for this article was reported in Vol 340 of Journal of Affective Disorders (see record 2024-07257-010). In the original article, there were errors in the author affiliation of Asem Alageel. The corrected affiliation is present in the erratum.] Background and objectives: This study evaluated the association between self-reported anxiety and objective/subjective measu…	2018	/	Journal of Affective Disorders	238	American Psychiatric Association. (2013). Diagnostic and Statistical Manual of Mental Disorders (DSM-5). American Psychiatric Pub. 2013-14907-000.Basso, M.R., Lowery, N., Ghormley, C., Combs, D., Purdie, R., Neel, J., & Bornstein, R. (2007). Comorbid anxi	228-232		https://dx.doi.org/10.1016/j.jad.2018.05.006	2018-36905-032	#10630	Cha 2018
The WAG/Rij strain: A genetic animal model of absence epilepsy with comorbidity of depression.	Sarkisova, Karine; van Luijtelaar, Gilles	[Correction Notice: An erratum for this article was reported in Vol 36(1) of Progress in Neuro-Psychopharmacology & Biological Psychiatry (see record 2011-28449-003). In the original article, an error occurred in the spelling of the word 'depression'. It incorrectly appeared as 12 'depressiony'. There is also an error in Fig.3. The text reads as follows "The open field test measures in non-epilep…	2011	/	Progress in Neuro-Psychopharmacology & Biological Psychiatry	35	4	854-876		https://dx.doi.org/10.1016/j.pnpbp.2010.11.010	2011-06595-001	#13638	Sarkisova 2011
Late chronotypes are associated with neoadjuvant chemotherapy-induced nausea and vomiting in women with breast cancer.	Lee, Kwang-Min; Jung, Dooyoung; Hwang, Heesung; Kim, Won-Hyoung; Lee, Joo-Young; Kim, Tae-Yong; Im, Seock-Ah; Lee, Kyung-Hun; Spiegel, David; Hahm, Bong-Jin	[Correction Notice: An Erratum for this article was reported in Vol 36(10) of Chronobiology International (see record 2019-49646-001). The first author's name appeared incorrectly in the online and print publication. The correct spelling of the first author's name is as follows: Dooyoung Jung. Also, Table 1 was formatted incorrectly in the online and print publication. In the "Characteristic" col…	2017	/	Chronobiology International	34	4	480-491		https://dx.doi.org/10.1080/07420528.2017.1295978	2017-18067-006	#11190	Lee 2017
Is a video-based cognitive behavioral therapy for insomnia as efficacious as a professionally administered treatment in breast cancer? Results of a randomized controlled trial.	Savard, Josee; Ivers, Hans; Savard, Marie-Helene; Morin, Charles M	[Correction Notice: An Erratum for this article was reported in Vol 37(10) of Sleep: Journal of Sleep and Sleep Disorders Research (see record 2014-42877-018). In the original article, there is an error in the first sentence under the subheading "Participants' Characteristics" on page 1307. The percentage figure indicated should be 20.3. The corrected sentence is present in the erratum.] Study Ob…	2014	/	Sleep: Journal of Sleep and Sleep Disorders Research	37	8	1305-1314		https://dx.doi.org/10.5665/sleep.3918	2014-32437-007	#12072	Savard 2014
A double-blind, placebo-controlled, pilot study of riluzole monotherapy for acute bipolar depression.	Park, Lawrence T; Lener, Marc S; Hopkins, Matthew; Iadarola, Nicolas; Machado-Vieira, Rodrigo; Ballard, Elizabeth; Nugent, Allison; Zarate, Carlos A Jr.	[Correction Notice: An Erratum for this article was reported in Vol 37(5) of Journal of Clinical Psychopharmacology (see record 2017-41725-006). There is a error in coauthor's name. The correct coauthor's name is "Nicolas Iadarola, BS."] Background: Glutamatergic system abnormalities are implicated in the pathophysiology and treatment of both major depressive disorder and bipolar depression (BDep…	2017	/	Journal of Clinical Psychopharmacology	37	3	355-358		https://dx.doi.org/10.1097/JCP.0000000000000693	2017-19499-015	#11184	Park 2017
Candidate genes expression profile associated with antidepressants response in the GENDEP study: Differentiating between baseline 'predictors' and longitudinal 'targets'.	Cattaneo, Annamaria; Gennarelli, Massimo; Uher, Rudolf; Breen, Gerome; Farmer, Anne; Aitchison, Katherine J; Craig, Ian W; Anacker, Christoph; Zunsztain, Patricia A; McGuffin, Peter; Pariante, Carmine M	[Correction Notice: An Erratum for this article was reported in Vol 38(2) of Neuropsychopharmacology (see record 2012-35213-012). In the original article, the name of the ninth author is incorrect. The correct name is Patricia A Zunszain.] To improve the 'personalized-medicine' approach to the treatment of depression, we need to identify biomarkers that, assessed before starting treatment, predic…	2013	/	Neuropsychopharmacology	38	3	377-385		https://dx.doi.org/10.1038/npp.2012.191	2013-02328-001	#12882	Cattaneo 2013
Lurasidone versus treatment as usual for cognitive impairment in euthymic patients with bipolar I disorder: A randomised, open-label, pilot study.	Yatham, Lakshmi N; Mackala, Sylvia; Basivireddy, Jayasree; Ahn, Sharon; Walji, Nazlin; Hu, Chen; Lam, Raymond W; Torres, Ivan J	[Correction Notice: An Erratum for this article was reported in Vol 4(3) of The Lancet Psychiatry (see record 2017-10088-014). In the original article, there were errors in the legends for Tables 2, 3, and 4. Corrections are provided in the erratum, corrections have been made to the online version, and the printed article is correct.] Background: Cognitive impairment is present in euthymic patien…	2017	/	The Lancet Psychiatry	4	3	208-217		https://dx.doi.org/10.1016/S2215-0366%2817%2930046-9	2017-10088-031	#11214	Yatham 2017
A randomized trial of a depression self-care toolkit with or without lay telephone coaching for primary care patients with chronic physical conditions.	McCusker, Jane; Cole, Martin G; Yaffe, Mark; Strumpf, Erin; Sewitch, Maida; Sussman, Tamara; Ciampi, Antonio; Lavoie, Kim; Platt, Robert W; Belzile, Eric	[Correction Notice: An Erratum for this article was reported in Vol 40 of General Hospital Psychiatry (see record 2016-22689-004). In the original article, there were some errors due to a mistake in the data entry procedures for antidepressant medications at baseline for some patients. The corrections are present in the erratum.] Objective: The aim of this study was to compare outcomes of use of …	2015	/	General Hospital Psychiatry	37	3	257-265		https://dx.doi.org/10.1016/j.genhosppsych.2015.03.007	2015-24303-007	#11614	McCusker 2015
EphB2 in the medial prefrontal cortex regulates vulnerability to stress.	Zhang, Ruo-Xi; Han, Ying; Chen, Chen; Xu, Ling-Zhi; Li, Jia-Li; Chen, Na; Sun, Cheng-Yu; Chen, Wen-Hao; Zhu, Wei-Li; Shi, Jie; Lu, Lin	[Correction Notice: An Erratum for this article was reported in Vol 44(7) of Neuropsychopharmacology (see record 2019-39533-023). In the original article, the authors noticed that an incorrect version of Figs. 2f, 3f, 5h and 7d was presented. The corrected Figs. 2f, 3f, 5h and 7d are present in the erratum.] The ephrin B2 (EphB2) receptor is a tyrosine kinase receptor that is associated with syna…	2016	/	Neuropsychopharmacology	41	10	2541-2556		https://dx.doi.org/10.1038/npp.2016.58	2016-46149-013	#11372	Zhang 2016
How do antidepressants influence the BOLD signal in the developing brain?	Harris, Julia J; Reynell, Clare	[Correction Notice: An Erratum for this article was reported in Vol 45 of Developmental Cognitive Neuroscience (see record 2020-76538-013). The purpose of this publisher correction is to inform readers that the final version of the articles linked with this correction were replaced with a corrected version in April 2019. The corrected version contains a Declaration of Interest statement which the…	2017	/	Developmental Cognitive Neuroscience	25	Allaman, I., Fiumelli, H., Magistretti, P.J., & Martin, J.-L. (2011). Fluoxetine regulates the expression of neurotrophic/growth factors and glucose metabolism in astrocytes. Psychopharmacology (Berl.), 216, 75-84. https://pubmed.ncbi.nlm.nih.gov/21301813	45-57		https://dx.doi.org/10.1016/j.dcn.2016.12.003	2017-27376-006	#11146	Harris 2017
A cross-cultural perspective on intrathecal opioid therapy between German and Iranian patients.	Kleinmann, Barbara; Firoozabadi, Nayereh Khodashenas; Wolter, Tilman	[Correction Notice: An Erratum for this article was reported in Vol 46(4) of Culture, Medicine, and Psychiatry: An International Journal of Cross-Cultural Health Research (see record 2023-14133-003). The original article was published electronically on the publisher's internet portal on 28th July 2020 without open access. With the author(s)' decision to opt for Open Choice the copyright of the ar…	2021	/	Culture, Medicine, and Psychiatry: An International Journal of Cross-Cultural Health Research	45	2	218-233		https://dx.doi.org/10.1007/s11013-020-09682-6	2020-56190-001	#9862	Kleinmann 2021
Heterogeneous trajectories of problematic alcohol use, depressive symptoms, and their co-occurrence in young adults with and without childhood ADHD.	Wang, Frances L; Pedersen, Sarah L; Devlin, Bernie; Gnagy, Elizabeth M; Pelham, William E Jr.; Molina, Brooke S. G	[Correction Notice: An Erratum for this article was reported in Vol 48(11) of Journal of Abnormal Child Psychology (see record 2020-67861-001). In the originally published article, the title of the article as a heading on the first page of the introduction was included, but this should be deleted. The corrected first paragraph is presented in the erratum.] Abstract The literature is inconsistent …	2020	/	Journal of Abnormal Child Psychology	48	10	1265-1277		https://dx.doi.org/10.1007/s10802-020-00675-y	2020-51322-001	#10055	Wang 2020
New onset of depression in aging women and men: Contributions of social, psychological, behavioral, and somatic predictors in the community.	Beutel, Manfred E; Brahler, Elmar; Wiltink, Joerg; Kerahrodi, Jasmin Ghaemi; Burghardt, Juliane; Michal, Matthias; Schulz, Andreas; Wild, Phillipp S; Munzel, Thomas; Schmidtmann, Irene; Lackner, Karl J; Pfeiffer, Norbert; Borta, Andreas; Tibubos, Ana N	[Correction Notice: An Erratum for this article was reported in Vol 49(1) of Psychological Medicine (see record 2018-65550-005). The above article was originally submitted to Cambridge University Press with part of Dr. Jasmin Ghaemi Kerahrodi's name missing. This has since been updated. The authors apologise for this error.] Background: Based on the vulnerability-stress model, we aimed to (1) det…	2019	/	Psychological Medicine	49	7	1148-1155		https://dx.doi.org/10.1017/S0033291718001848	2018-42033-001	#10605	Beutel 2019
A comparative study of the efficacy of cognitive behavioral therapy and zopiclone in chronic insomnia.	Pchelina, P. V; Tabidze, A. A; Poluektov, M. G	[Correction Notice: An Erratum for this article was reported in Vol 49(2) of Neuroscience and Behavioral Physiology (see record 2019-06174-001). In the original article, there was an error in the name of the third author. The third author's name should read M. G. Poluektov. The name now appears correctly in this record.] Objectives: To assess the efficacy of the cognitive behavioral therapy of in…	2019	/	Neuroscience and Behavioral Physiology	49	1	38-44		https://dx.doi.org/10.1007/s11055-018-0688-z	2018-64841-001	#10576	Pchelina 2019
Depression beliefs, treatment preference, and outcomes in a randomized trial for major depressive disorder.	Dunlop, Boadie W; Kelley, Mary E; Mletzko, Tanja C; Velasquez, Cristina M; Craighead, W. Edward; Mayberg, Helen S	[Correction Notice: An Erratum for this article was reported in Vol 54 of Journal of Psychiatric Research (see record 2014-20851-013). In the original article, there were some errors in Table 3. The corrected Table 3 is present in the erratum.] Previous studies suggest that individual preferences for medication- or psychotherapy-based treatments for depression may affect outcomes in clinical tria…	2012	/	Journal of Psychiatric Research	46	3	375-381		https://dx.doi.org/10.1016/j.jpsychires.2011.11.003	2012-04711-012	#13291	Dunlop 2012
Differences between supportive music and imagery and music listening during outpatient chemotherapy and potential moderators of treatment effects.	Burns, Debra S; Meadows, Anthony N; Althouse, Sandra; Perkins, Susan M; Cripe, Larry D	[Correction Notice: An Erratum for this article was reported in Vol 55(2) of Journal of Music Therapy (see record 2018-28557-006). The music list referenced throughout the article was erroneously omitted from the Supplementary Data section. It has been added.] Background: Supportive music and imagery and music listening interventions have been effective in decreasing distress and improving mood i…	2018	/	Journal of Music Therapy	55	1	83-108		https://dx.doi.org/10.1093/jmt/thy001	2018-11214-004	#10881	Burns 2018
Ashamed and alone-Risk factors for alcohol craving among depressed emerging adults.	Bilevicius, Elena; Clark, Courtney C; Johnson, Edward A; Keough, Matthew T	[Correction Notice: An Erratum for this article was reported in Vol 56(5) of Alcohol and Alcoholism (see record 2021-85385-022). In the original article, there were errors in lines 13 and 14 of Table 1. Line 13 should read "Social condition" and the mean value should be 3.13. The corrected Table 1 is present in the erratum.] Aims: Comorbid alcohol use and depression have the highest prevalence am…	2020	/	Alcohol and Alcoholism	55	5	540-546		https://dx.doi.org/10.1093/alcalc/agaa056	2020-78621-010	#9813	Bilevicius 2020
Mindfulness-based cognitive therapy is effective as relapse prevention for patients with recurrent depression in Scandinavian primary health care.	Lilja, Josefine L; Zelleroth, Clara; Axberg, Ulf; Norlander, Torsten	[Correction Notice: An Erratum for this article was reported in Vol 57(6) of Scandinavian Journal of Psychology (see record 2016-53455-004). In the original article, the data "0.78, a moderate effect size" which appeared in the abstract section was incorrect. This should read as "1.12, a large effect size". Also, on the fourth paragraph of the discussion section, the word "moderate" was incorrect…	2016	/	Scandinavian Journal of Psychology	57	5	464-472		https://dx.doi.org/10.1111/sjop.12302	2016-32409-001	#11430	Lilja 2016
Treatment of selective serotonin reuptake inhibitor-resistant depression in adolescents: Predictors and moderators of treatment response.	Asarnow, Joan Rosenbaum; Emslie, Graham; Clarke, Greg; Wagner, Karen Dineen; Spirito, Anthony; Vitiello, Benedetto; Iyengar, Satish; Shamseddeen, Wael; Ritz, Louise; Birmaher, Boris; Ryan, Neal; Kennard, Betsy; Mayes, Taryn; DeBar, Lynn; McCracken, James; Strober, Michael; Suddath, Robert; Leonard, Henrietta; Porta, Giovanna; Keller, Martin; Brent, David	[Correction Notice: An Erratum for this article was reported in Vol 59(3) of Journal of the American Academy of Child & Adolescent Psychiatry (see record 2020-14948-010). The authors incorrectly coded the Suicidal Ideation Questionnaire-Jr (SIQ-Jr). The study should state 38.4% presented with clinically significant suicidal ideation.] Objective: To advance knowledge regarding strategies for treat…	2009	/	Journal of the American Academy of Child & Adolescent Psychiatry	48	3	330-339		https://dx.doi.org/10.1097/CHI.0b013e3181977476	2009-02917-013	#14379	Asarnow 2009
Psychological treatments for persistent depression: A systematic review and meta-analysis of quality of life and functioning outcomes.	McPherson, Susan; Senra, Hugo	[Correction Notice: An Erratum for this article was reported in Vol 59(3) of Psychotherapy (see record 2022-94545-001). In the article, there were errors in the abstract. The confidence interval in the sentence Quality of life at follow-up: pooled g = 0.21 should appear as follows: 95% CI, 0.10-0.32. In the sentence The psychological interventions were associated with improvements in patients' fu…	2022	/	Psychotherapy	59	3	447-459		https://dx.doi.org/10.1037/pst0000448	2022-76312-001	#9202	McPherson 2022
Association between health literacy and medication adherence among Hispanics with hypertension.	Lor, Maichou; Koleck, Theresa A; Bakken, Suzanne; Yoon, Sunmoo; Dunn Navarra, Ann-Margaret	[Correction Notice: An Erratum for this article was reported in Vol 6(5) of Journal of Racial and Ethnic Health Disparities (see record 2019-39892-001). In the original article, there was an error in the second paragraph of the Results section, in the sentences that read, "Table 2 shows the association of health literacy level, as well as each of the included covariates with adherence. Adequate h…	2019	/	Journal of Racial and Ethnic Health Disparities	6	3	517-524		https://dx.doi.org/10.1007/s40615-018-00550-z	2019-40073-009	#10443	Lor 2019
When social isolation is nothing new: A longitudinal study on psychological distress during COVID-19 among university students with and without preexisting mental health concerns.	Hamza, Chloe A; Ewing, Lexi; Heath, Nancy L; Goldstein, Abby L	[Correction Notice: An Erratum for this article was reported in Vol 62(1) of Canadian Psychology/Psychologie canadienne (see record 2021-35525-002). In the article "When Social Isolation Is Nothing New: A Longitudinal Study on Psychological Distress During COVID-19 Among University Students With and Without Preexisting Mental Health Concerns" by Chloe A. Hamza, Lexi Ewing, Nancy L. Heath, and Abb…	2021	/	Canadian Psychology / Psychologie canadienne	62	1	20-30		https://dx.doi.org/10.1037/cap0000255	2020-66840-001	#9407	Hamza 2021
Increased treatment complexity for major depressive disorder for inpatients with comorbid personality disorder.	Wiegand, Hauke F; Godemann, Frank	[Correction Notice: An Erratum for this article was reported in Vol 68(4) of Psychiatric Services (see record 2017-25257-024). In the original article, the values for males and females are reversed in table 1. The correction is given in the erratum.] Objective: The study examined inpatient treatment for major depressive disorder (MDD) when it is complicated by comorbid personality disorder. Metho…	2017	/	Psychiatric Services	68	5	524-527		https://dx.doi.org/10.1176/appi.ps.201600192	2017-25258-015	#11160	Wiegand 2017
Duloxetine treatment for role functioning improvement in generalized anxiety disorder: Three independent studies.	Endicott, Jean; Russell, James M; Raskin, Joel; Detke, Michael J; Erickson, Janelle; Ball, Susan G; Marciniak, Martin; Swindle, Ralph W	[Correction Notice: An erratum for this article was reported in Vol 68(5) of Journal of Clinical Psychiatry (see record 2007-19186-030). In the article "Duloxetine Treatment for Role Functioning Improvement in Generalized Anxiety Disorder: Three Independent Studies" by Jean Endicott, Ph.D., et al. (April 2007 issue, pp. 518-524), Table 2 (page 522) incorrectly reported a statistically significant…	2007	/	The Journal of Clinical Psychiatry	68	4	518-524		https://dx.doi.org/10.4088/JCP.v68n0405	2007-07428-005	#15014	Endicott 2007
War-related loss of one's father and persistent depressive reactions in early adolescents.	Zvizdic, Sibela; Butollo, Willy	[Correction Notice: An erratum for this article was reported in Vol 7(2) of European Psychologist (see record 2007-17072-001). Via e-mail on April 7, 2002, the authors informed us about an error in the data presented in their article. The error occurred in Table 1, page 206. The correct data is presented in the corrigendum.] The main goal of this research was to examine the effect on early adoles…	2001	/	European Psychologist	6	3	204-214		https://dx.doi.org/10.1027//1016-9040.6.3.204	2001-09404-007	#16187	Zvizdic 2001
Duloxetine in the prevention of depressive recurrences: A randomized, double-blind, placebo-controlled trial.	Perahia, David G. S; Maina, Giuseppe; Thase, Michael E; Spann, Melissa E; Wang, Fujun; Walker, Daniel J; Detke, Michael J	[Correction Notice: An erratum for this article was reported in Vol 70(12) of Journal of Clinical Psychiatry (see record 2012-02666-024). In the original article, a single asterisk was missing for the duloxetine group at week 52 in Figure 4 on page 711.] Objective: To assess the efficacy of duloxetine 60-120 mg once daily in the prevention of depressive recurrence in outpatients with recurrent ma…	2009	/	The Journal of Clinical Psychiatry	70	5	706-716		https://dx.doi.org/10.4088/JCP.08m04756	2009-11988-011	#14272	Perahia 2009
Lamotrigine extended-release as adjunctive therapy for partial seizures.	Naritoku, D. K; Warnock, C. R; Messenheimer, J. A; Borgohain, R; Evers, S; Guekht, A. B; Karlov, V. A; Lee, B. I; Pohl, L. Rios	[Correction Notice: An erratum for this article was reported in Vol 72(2) of Neurology (see record 2009-00618-020). In the original article, as a result of changes to the database from audits conducted across all participating study sites, some of the data reported in the manuscript have changed slightly. These audits were conducted by the study sponsor, GlaxoSmithKline, in preparation for respon…	2007	/	Neurology	69	16	1610-1618		https://dx.doi.org/10.1212/01.wnl.0000277698.33743.8b	2007-16446-003	#14922	Naritoku 2007
Whole-body hyperthermia for the treatment of major depressive disorder: A randomized clinical trial.	Janssen, Clemens W; Lowry, Christopher A; Mehl, Matthias R; Allen, John J. B; Kelly, Kimberly L; Gartner, Danielle E; Medrano, Angelica; Begay, Tommy K; Rentscher, Kelly; White, Joshua J; Fridman, Andrew; Roberts, Levi J; Robbins, Megan L; Hanusch, Kay-u; Cole, Steven P; Raison, Charles L	[Correction Notice: An Erratum for this article was reported in Vol 73(8) of JAMA Psychiatry (see record 2016-52991-024). In the original article there was an omission in the Methods section and errors in Figure 2. The corrections are given in the erratum.] Importance: Limitations of current antidepressants highlight the need to identify novel treatments for major depressive disorder. A prior ope…	2016	/	JAMA Psychiatry	73	8	789-795			2016-52991-008	#11352	Janssen 2016
Continuation of quetiapine versus switching to placebo or lithium for maintenance treatment of bipolar I disorder (Trial 144: A randomized controlled study).	Weisler, Richard H; Nolen, Willem A; Neijber, Anders; Hellqvist, Asa; Paulsson, Bjorn	[Correction Notice: An Erratum for this article was reported in Vol 75(3) of Journal of Clinical Psychiatry (see record 2014-14176-016). In the original article on page 1456 in Figure 2 the number of patients randomized to quetiapine who discontinued due to mood event should be n=87.] Objective: Quetiapine, combined with lithium or divalproex, demonstrates efficacy in the maintenance treatment of…	2011	/	The Journal of Clinical Psychiatry	72	11	1452-1464		https://dx.doi.org/10.4088/JCP.11m06878	2011-29447-003	#13462	Weisler 2011
Efficacy of adjunctive D-cycloserine to intermittent theta-burst stimulation for major depressive disorder: A randomized clinical trial.	Cole, Jaeden; Sohn, Maya N; Harris, Ashley D; Bray, Signe L; Patten, Scott B; McGirr, Alexander	[Correction Notice: An Erratum for this article was reported in Vol 79(12) of JAMA Psychiatry (see record 2023-60870-013). In the original article, there was an error in Figure 2. In panel C, one of the group percentages was incorrect. This article has been corrected online.] Importance: The antidepressant effects of transcranial magnetic stimulation protocols for major depressive disorder (MDD) …	2022	/	JAMA Psychiatry	79	12	1153-1161		https://dx.doi.org/10.1001/jamapsychiatry.2022.3255	2023-60870-001	#8930	Cole 2022
Efficacy and safety of ketamine vs electroconvulsive therapy among patients with major depressive episode: A systematic review and meta-analysis.	Rhee, Taeho Greg; Shim, Sung Ryul; Forester, Brent P; Nierenberg, Andrew A; McIntyre, Roger S; Papakostas, George I; Krystal, John H; Sanacora, Gerard; Wilkinson, Samuel T	[Correction Notice: An Erratum for this article was reported in Vol 79(12) of JAMA Psychiatry (see record 2023-60870-014). In the original article, there were errors in Figure 2. The columns of values for ECT had the incorrect heading, and the x-axis labels on 2 panels reflected the wrong model type. This article has been corrected online.] Importance: Whether ketamine is as effective as electroc…	2022	/	JAMA Psychiatry	79	12	1162-1172		https://dx.doi.org/10.1001/jamapsychiatry.2022.3352	2023-60870-002	#8929	Rhee 2022
Cognitive Reactivity to Sad Mood Provocation and the Prediction of Depressive Relapse.	Segal, Zindel V; Kennedy, Sidney; Gemar, Michael; Hood, Karyn; Pedersen, Rebecca; Buis, Tom	[Correction Notice: An Erratum for this article was reported in Vol 80(1) of JAMA Psychiatry (see record 2023-58582-013). In the original article, there were errors in the text and in Table 1. A Letter of Explanation was published that explains the errors. This article was corrected online.] Context: Episode remission in unipolar major depression, while distinguished by minimal symptom burden, ca…	2006	/	Archives of General Psychiatry	63	7	749-755		https://dx.doi.org/10.1001/archpsyc.63.7.749	2006-09096-006	#14758	Segal 2006
Understanding the neural basis of cognitive bias modification as a clinical treatment for depression.	Eguchi, Akihiro; Walters, Daniel; Peerenboom, Nele; Dury, Hannah; Fox, Elaine; Stringer, Simon	[Correction Notice: An Erratum for this article was reported in Vol 85(3) of Journal of Consulting and Clinical Psychology (see record 2017-07144-002). In the article, there was an error in the Discussion section's first paragraph for Implications and Future Work. The in-text reference citation for Penton-Voak et al. (2013) was incorrectly listed as "Blumenfeld, Preminger, Sagi, and Tsodyks (2006…	2017	/	Journal of Consulting and Clinical Psychology	85	3	200-217		https://dx.doi.org/10.1037/ccp0000165	2016-60713-001	#11261	Eguchi 2017
CXCR7: A key neuroprotective molecule against alarmin HMGB1 mediated CNS pathophysiology and subsequent memory impairment.	Das, Sudeshna; Mishra, K. P; Chanda, Sudipta; Ganju, Lilly; Singh, S. B	[Correction Notice: An Erratum for this article was reported in Vol 89 of Brain, Behavior, and Immunity (see record 2020-77227-078). In the original article, some inadvertent errors occurred in the presentation of a few representative images. These errors were identified during structuring of dissertation thesis. After a detailed investigation, the authors confirmed that the histograms included M…	2019	/	Brain, Behavior, and Immunity	82	Andersson, U., & Tracey, K.J. (2011). HMGB1 is a therapeutic target for sterile inflammation and infection. Annu. Rev. Immunol. 29, 139-162 https://dx.doi.org/10.1146/annurev-immunol-030409-101323 https://pubmed.ncbi.nlm.nih.gov/21219181 https://dx.doi.or	319-337		https://dx.doi.org/10.1016/j.bbi.2019.09.003	2019-62811-035	#10378	Das 2019
Pharmacogenetic clinical trial of sustained-release bupropion for smoking cessation.	David, Sean P; Brown, Richard A; Papandonatos, George D; Kahler, Christopher W; Lloyd-Richardson, Elizabeth E; Munafo, Marcus R; Shields, Peter G; Lerman, Caryn; Strong, David; McCaffery, Jeanne; Niaura, Raymond	[Correction Notice: An erratum for this article was reported in Vol 9(11) of Nicotine & Tobacco Research (see record 2007-17731-023). There was a typographical error in the abstract (BE=1.28, SE=0.59, p=.12) should be (BE1.49, SE=0.49, p=.012). The corrected abstract is given in the erratum.] This randomized, double-blinded, placebo-controlled trial examined genetic influences on treatment respon…	2007	/	Nicotine & Tobacco Research	9	8	821-833		https://dx.doi.org/10.1080/14622200701382033	2007-12381-005	#14865	David 2007
Treatment of adolescent depression.	Kutcher, Stanley P; Marton, Peter	[discuss how] treatment of adolescent depression must be considered in both acute and long-term perspectives-to reduce morbidity of individual episodes, decrease rates of recurrence, and optimize long-term outcome / additionally, treatment of adolescent onset depression must take into account not only the developmental issues of adolescence but also the multiple parameters of the disorder (sympto…	1996	/	Mood disorders across the life span.			101-126			1996-98101-006	#16456	Kutcher 1996
Phenomenology and epidemiology of mood disorders in children and adolescents.	Poznanski, Elva O; Mokros, Hartmut B	[focuses] on the phenomenology and epidemiology of mood disorders in children and adolescents historical attitudes / assumption of equivalence of the phenomenology of mood disorders across the life span / phenomenology of mood disorders in diagnostic criteria: %DSM-IV% epidemiology of depression and depressive disorders / epidemiology of mania and bipolar disorders / issue of comorbidity / psycho…	1994	/	Handbook of depression in children and adolescents.			19-39		https://dx.doi.org/10.1007/978-1-4899-1510-8_2	1994-98850-002	#16053	Poznanski 1994
Personality Traits of Patients with Chronic Obstructive Pulmonary Disease Who Exhibit Depression	Iwai, S; Senjyu, H; Kaneda, R; Iguchi, A; Hayashi, Y; Ozawa, H; Honda, S; Higashijima, M	[Purpose] The objective of this study was to examine the differences in personality traits based on the presence of depression in chronic obstructive pulmonary disease (COPD) patients. [Subjects and Methods] The current study involved 39 subjects with COPD. Personality traits of subjects were compared with the presence of depression and effectors of depression, including personality traits, were …	2010		JOURNAL OF PHYSICAL THERAPY SCIENCE	22	2	93-99	WOS:000279801100001	10.1589/jpts.22.93		#23934	Iwai 2010
Chronic fluoxetine treatment in vivo enhances excitatory synaptic transmission in the hippocampus.	Van Dyke, Adam M; Francis, T. Chase; Chen, Haiwen; Bailey, Aileen M; Thompson, Scott M	[Retraction notice: A retraction for this article was reported in Vol 216[109188] of Neuropharmacology (see record 2022-82828-001). The original article has been retracted. After publication, Scott M. Thompson found significant concerns about the data and duly notified The University of Maryland. The University of Maryland conducted an internal investigation which confirmed that the article was c…	2019	/	Neuropharmacology	150	Ampuero, E., Stehberg, J., Gonzalez, D., Besser, N., Ferrero, M., Diaz-Veliz, G., Wyneken, U., & Rubio, F.J. (2013). Repetitive fluoxetine treatment affects long-term memories but not learning. Behav. Brain Res. 247, 92-100 https://dx.doi.org/10.1016/j.bb	38-45		https://dx.doi.org/10.1016/j.neuropharm.2019.03.005	2019-23372-005	#10291	VanDyke 2019
Effect of cognitive therapy with antidepressant medications vs antidepressants alone on the rate of recovery in major depressive disorder: A randomized clinical trial.	Hollon, Steven D; DeRubeis, Robert J; Fawcett, Jan; Amsterdam, Jay D; Shelton, Richard C; Zajecka, John; Young, Paula R; Gallop, Robert	[Retraction notice: A retraction for this article was reported in Vol 73(6) of JAMA Psychiatry (see record 2016-34326-019). The original article has been retracted because the authors have discovered a number of pervasive errors in their published trial comparing recovery rates for major depressive disorder with cognitive therapy and medication vs medication alone. These errors, once corrected, h…	2014	/	JAMA Psychiatry	71	10	1157-1164		https://dx.doi.org/10.1001/jamapsychiatry.2014.1054	2014-43306-009	#12253	Hollon 2014
Catecholamine function in posttraumatic stress disorder: Emerging concepts.	Murburg, M. Michele [Ed]	[This book] provides clinicians and scientists alike with a comprehensive and up-to-date review of basic neurobiology and clinical science related to catecholaminergic systems in %PTSD%. The book begins by defining clinical and scientific terms to orient readers from diverse disciplines. It then presents a number of chapters discussing the neurobiology of central catecholaminergic systems, how th…	1994	/	Catecholamine function in posttraumatic stress disorder: Emerging concepts.						1994-97404-000	#16051	Murburg 1994
Role stress, occupational burnout and depression among emergency nurses: A cross-sectional study.	Huang, Chang-ping; Zou, Jin-mei; Ma, Huan; Zhong, Ying	• 54.6% of emergency nurses were found to have depressive symptoms. • 48.1% of emergency nurses had severe occupational burnout. • Positive correlations were observed between the scores of role stress and burnout and depression. • Marital status and having a history of chronic disease were significant associated with high levels of depression. Emergency nurses are a professional group at a high r…	2024	02//	International Emergency Nursing	72		N.PAG-N.PAG		10.1016/j.ienj.2023.101387	175028461	#2	Huang 2024
Adherence to Mediterranean diet moderates the association between multimorbidity and depressive symptoms in older adults...25th European Congress of Psychiatry	Vicinanza, Roberto; Bersani, Francesco Saverio; D'Ottavio, Elisa; Murphy, Melanie; Bernardini, Sciaila; Crisciotti, Flaminia; Frizza, Alessandro; Mazza, Valentina; Biondi, Massimo; Troisi, Giovanni; Cacciafesta, Mauro	• Adherence to Mediterranean Diet is known to be associated with lower risk for chronic diseases and depression. • Adherence to Mediterranean diet moderates the positive correlation between depressive symptoms and severity of medical multimorbidity. • Mediterranean diet may play an important role in mental health by decreasing the impact of multimorbidity on depressive symptoms. Adherence to Medi…	2020	05//	Archives of Gerontology & Geriatrics	88		N.PAG-N.PAG		10.1016/j.archger.2020.104022	143044845	#787	Vicinanza 2020
Effect of exercise capacity on perception of dyspnea, psychological symptoms and quality of life in patients with chronic obstructive pulmonary disease.	Hulya, Sahin; Ilknur, Naz; Gulru, Polat	• Chronic obstructive pulmonary disease (COPD), which is characterized by dyspnea and decreased exercise capacity due to airflow restriction, is associated with poor quality of life, as well as causing physical, psychological and social problems. • As the walking distances of patients reduced, their perception of dyspnea and psychological symptoms increases, and their quality of life decreases. •…	2020	11//	Heart & Lung	49	6	753-757		10.1016/j.hrtlng.2020.09.008	146978512	#676	Hulya 2020
Feasibility and effect of emotional freedom therapy on sleep quality in patients with end-stage renal disease receiving maintenance hemodialysis: A pilot study.	Tang, Xin; Wang, Li; Ni, Siyao; Wu, Mengyu; Hu, Shengnan; Zhang, Liuyi	• Emotional freedom therapy is feasible and acceptable to hemodialysis patients. • Emotional freedom therapy could improve mental condition of hemodialysis patients. • Emotional freedom therapy enhances sleep quality of hemodialysis patients. • Emotional freedom therapy reduces water and sodium retention in hemodialysis patients. • Traditional Chinese Medicine elements improve compliance with Emo…	2023	05//	Geriatric Nursing	51		112-120		10.1016/j.gerinurse.2023.02.021	164049375	#132	Tang 2023
Long-term trajectories of depressive symptoms and machine learning techniques for fall prediction in older adults: Evidence from the China Health and Retirement Longitudinal Study (CHARLS).	Chen, Xiaodong; Lin, Shaowu; Zheng, Yixuan; He, Lingxiao; Fang, Ya	• Fall prediction performance and interpretability significantly improve when considering stratification. • In the CHARLS, the depressive symptom score is the most critical component of fall classification of depressive prognosis. • Data balancing technologies and machine learning algorithms hold promise for screening older adults with a high risk of falls. Falls are the most common adverse outco…	2023	08//	Archives of Gerontology & Geriatrics	111		N.PAG-N.PAG		10.1016/j.archger.2023.105012	163866195	#86	Chen 2023
Coping resources of heart failure patients – a comparison with cancer patients and individuals having no chronic condition results from the esther study.	Konrad, Cinara; Lossnitzer, Nicole; Boehlen, Friederike H.; Haefeli, Walter E.; Holleczek, Bernd; Brenner, Hermann; Schoettker, Ben; Wild, Beate	• HF patients showed significantly lower levels of resources concerning positive attitude, compared to cancer patients, and not chronically ill individuals. • HF patients reported optimism significantly less frequently as a resource in comparison to cancer patients. • Family and self-efficacy were the most frequently reported resources, regardless of diagnosis. Heart failure (HF) and cancer patie…	2020	11//	Heart & Lung	49	6	829-835		10.1016/j.hrtlng.2020.09.013	146978521	#677	Konrad 2020
Is pain catastrophizing associated with poor mobility performance and falls in older adults?	Nawai, Ampicha; Foust, Janice B.; Shi, Ling; You, Tongjian; Leveille, Suzanne G.	• One-quarter of the older population has high levels of pain catastrophizing. • Pain catastrophizing is the lowest in the oldest old population (aged > 90). • Pain catastrophizing is independently associated with global pain characteristics. • Pain catastrophizing is not associated with mobility or falls in older adults. Pain catastrophizing has been associated with pain intensity and mobility l…	2020	11//	Archives of Gerontology & Geriatrics	91		N.PAG-N.PAG		10.1016/j.archger.2020.104219	146361256	#672	Nawai 2020
Social support as a mediator between depression and quality of life in Chinese community-dwelling older adults with chronic disease.	Kong, Ling-Na; Hu, Ping; Yao, Yu; Zhao, Qing-Hua	• Social support is negatively associated with depression in older adults. • Social support is postively associated with quality of life in older adults. • Social support acts as a mediator between depression and quality of life in older adults. • Promoting social support may help reduce impact of depression on quality of life. The older adults with chronic disease usually show poor mental health…	2019	05//	Geriatric Nursing	40	3	252-256		10.1016/j.gerinurse.2018.10.014	136933699	#1064	Kong 2019
Subthreshold depressive disorders: theoretical consideration, clinical descriptions and interests in a preventive psychiatric prospect	Castelnau, C; Olie, JP; Loo, H	<<Subsyndromic>> or subthreshold,, mood disorders belong to the category of mood disorders. Because newly studied, few informations are available up to date. The Appendix B of the DSM IV introduces six categories of research criteria which characterize these disorders and give us the thread of our study. From Hippocrate to contemporary specialists, many authors reported mild forms of mood disorde…	1998		ENCEPHALE-REVUE DE PSYCHIATRIE CLINIQUE BIOLOGIQUE ET THERAPEUTIQUE	24	5	405-414	WOS:000077129100002			#19179	Castelnau 1998
Exploration of the relationships among personal and illness-related factors, migraine headache pain, the chronic pain experience, coping, depressive symptomatology, disability, and quality of life in women with migraine headache.	Kolotylo C; MacDonald JM	<italic>Aim of investigation</italic>. The present exploratory, population-based study was devised to determine the relationships among personal and illness-related factors, migraine headache pain, the chronic pain experience, coping, depressive symptomatology, disability, and quality of life in women with migraine headache.<italic>Methods</italic>. A stratified random sample of 247 women, betwee…	1999	01//	Exploration of the Relationships Among Personal & Illness-related Factors, Migraine Headache Pain, the Chronic Pain Experience, Coping, Depressive Symptomatology, Disability & Quality of Life in Women With Migraine Headache		Ph.D.	295 p-295 p			109842696	#4387	Kolotylo 1999
Impact of Stressful Life Events on Patients with Chronic Obstructive Pulmonary Disease.	Yu, Tsung; Frei, Anja; ter Riet, Gerben; Puhan, Milo A.	<italic>Background:</italic> There is a general notion that stressful life events may cause mental and physical health problems. <italic>Objectives:</italic> We aimed to describe stressful life events reported by patients with chronic obstructive pulmonary disease (COPD) and to assess their impact on health outcomes and behaviors. <italic>Methods:</italic> Two hundred and sixty-six primary care p…	2018	02//	Respiration	95	2	73-79		10.1159/000481714	128478090	#1396	Yu 2018
Prevalence of Sleep Bruxism in IBD Patients and Its Correlation to Other Dental Disorders and Quality of Life.	Bucci, C.; Amato, M.; Zingone, F.; Caggiano, M.; Iovino, P.; Ciacci, C.	<italic>Background</italic>. Patients with inflammatory bowel diseases could experience mouth and teeth disorders and alterations in psychological mood. Vice versa, the psychological status may influence the presence of oral diseases. <italic>Aim</italic>. To evaluate in inflammatory bowel disease patients the prevalence of sleep bruxism and its correlation with the presence of oral diseases, qua…	2018	03/12/	Gastroenterology Research & Practice			1-5		10.1155/2018/7274318	128487631	#1350	Bucci 2018
Untangling chronic pain and post-concussion symptoms: the significance of depression.	Snell, Deborah L.; Martin, Rachelle; Macleod, A.D.; Surgenor, Lois J.; Siegert, Richard J.; Hay-Smith, E. Jean, C.; Melzer, Tracy; Hooper, Gary J.; Anderson, Tim	<italic>Objectives:</italic> Post-concussion-like symptoms (PCS) are common in patients without a history of brain injury, such as those with chronic pain (CP). This exploratory study examined neuro-cognitive and psychological functioning in patients with PCS following mild traumatic brain injury (mTBI) or CP, to assess unique and overlapping phenomenology.<italic>Methods:</italic> In this case-c…	2018	04//	Brain Injury	32	5	583-592		10.1080/02699052.2018.1432894	128422248	#1333	Snell 2018
Symptomatology of DSM IV borderline personality disorder in a non-clinical sample of adolescents: study of 35 borderline cases	Chabrol, H; Chouicha, K; Montovany, A; Callahan, S	1 363 high school students were solicited to complete a personality disorder questionnaire and were encouraged to continue in the study by signing up for interviews with Master's level psychology students. 107 students (7.8 %, 34 males, 73 females, mean age = 16.7 +/- 1.8) manifested themselves for the interview and were assessed by using structured diagnostic interviews for borderline personalit…	2001		ENCEPHALE-REVUE DE PSYCHIATRIE CLINIQUE BIOLOGIQUE ET THERAPEUTIQUE	27	2	120-127	WOS:000169094900002			#17406	Chabrol 2001
Influence of S-adenosyl-L-methionine on chronic mild stress-induced anhedonia in castrated rats	Benelli, A; Filaferro, M; Bertolini, A; Genedani, S	1 S-adenosyl-L-methionine (SAMe) is the most important methyl donor in the brain and is essential for polyamine synthesis. Methyl group deficiency in the brain has been implicated in depression; on the other hand, polyamines enhance phosphorylation processes, and phosphorylation of functional proteins in neurons is involved in the therapeutic mechanisms of antidepressants.2 The effect of SAMe in …	1999		BRITISH JOURNAL OF PHARMACOLOGY	127	3	645-654	WOS:000080796000008	10.1038/sj.bjp.0702589		#21003	Benelli 1999
EVIDENCE FOR POSTSYNAPTIC MEDIATION OF THE HYPOTHERMIC EFFECT OF 5-HT1A RECEPTOR ACTIVATION	OCONNELL, MT; SARNA, GS; CURZON, G	1 The 5-HT1A ligand BMY 7378 (8-[2[4-(2-methoxyphenyl)-l-piperazinyl]ethyl]8-azaspirol [4,5]-decane-7,9-dione dihydrochloride, 0.032-2 mg kg-1, s.c.) caused hyperphagia, a response to the activation of presynaptic 5-HT1A receptors.2 BMY 7378 (8 mg kg-1, s.c.) and the 5-HT1A agonist (8-hydroxy-2-(di-n-propylamino) tetralin(8-OH-DPAT), 0.10 and 0.25 mg kg-1 s.c.) also caused hypothermia. This was i…	1992		BRITISH JOURNAL OF PHARMACOLOGY	106	3	603-609	WOS:A1992JA35800019	10.1111/j.1476-5381.1992.tb14382.x		#24958	OCONNELL 1992
Modelling the changes induced by chronic desipramine treatment on the factors governing the agonism at prejunctional alpha(2)-adrenoceptors	Salles, J; Giraldo, J; Vila, E; Badia, A	1 The adaptational changes induced after chronic desipramine treatment on functional responsiveness of alpha(2)-adrenoceptor activation were investigated in prostatic portions of the rat vas deferens.2 For this purpose, clonidine and xylazine were studied for their effects on twitch contractions elicited by electrical field stimulation of prostatic portions removed 48 h after the last injection t…	1996		BRITISH JOURNAL OF PHARMACOLOGY	117	6	1286-1292	WOS:A1996UB81600041	10.1111/j.1476-5381.1996.tb16727.x		#23858	Salles 1996
THE PHARMACOLOGICAL PROPERTIES OF Y-23684, A BENZODIAZEPINE RECEPTOR PARTIAL AGONIST	YASUMATSU, H; MORIMOTO, Y; YAMAMOTO, Y; TAKEHARA, S; FUKUDA, T; NAKAO, T; SETOGUCHI, M	1 The pharmacological properties of a benzodiazepine receptor (BZR) partial agonist, Y-23684 were investigated in comparison with those of diazepam, a conventional BZR full agonist.2 Y-23684 and diazepam showed high and selective affinity for the BZR with K(i) values of 41 and 5.8 nM, respectively.3 In contrast to diazepam, variability was noted in the anticonvulsive potency of Y-23684 depending …	1994		BRITISH JOURNAL OF PHARMACOLOGY	111	4	1170-1178	WOS:A1994NC31300034	10.1111/j.1476-5381.1994.tb14868.x		#21759	YASUMATSU 1994
THE PHARMACOLOGY OF FLUPAROXAN - A SELECTIVE ALPHA-2-ADRENOCEPTOR ANTAGONIST	HALLIDAY, CA; JONES, BJ; SKINGLE, M; WALSH, DM; WISE, H; TYERS, MB	1 This paper describes the pharmacology of the novel alpha-2-adrenoceptor antagonist fluparoxan (GR 50360) which is currently being studied clinically as a potential anti-depressant. Idazoxan and yohimbine were included in many studies for comparison.2 In the rat isolated, field-stimulated vas deferens and the guinea-pig isolated, field-stimulated ileum preparations, fluparoxan was a reversible c…	1991		BRITISH JOURNAL OF PHARMACOLOGY	102	4	887-895	WOS:A1991FF38600022	10.1111/j.1476-5381.1991.tb12272.x		#22920	HALLIDAY 1991
CHARACTERIZATION OF KININ RECEPTORS MODULATING NEUROGENIC CONTRACTIONS OF THE MOUSE ISOLATED VAS-DEFERENS	MAAS, J; RAE, GA; HUIDOBROTORO, JP; CALIXTO, JB	1 This study analyses the receptors mediating the effects of bradykinin (BK) and analogues on neurogenic twitch contractions of the mouse isolated vas deferens evoked, in the presence of captopril (3 mu M), by electrical field stimulation with trains of 4 rectangular 0.5 ms pulses of supramaximal strength, delivered at a frequency of 10 Hz every 20 s.2 BK (0.1 - 300 nM) induced a graded potentiat…	1995		BRITISH JOURNAL OF PHARMACOLOGY	114	7	1471-1477	WOS:A1995QR09900022	10.1111/j.1476-5381.1995.tb13372.x		#24038	MAAS 1995
INVITRO STUDIES OF PROLONGED SYNAPTIC DEPRESSION IN THE NEONATAL RAT SPINAL-CORD	LEVTOV, A; PINCO, M	1. Synaptic transmission between dorsal root afferents and alpha-motoneurones was studied in the in vitro hemisected spinal cord preparation isolated from neonatal rats.2. Repetitive stimulation of the dorsal roots depressed the monosynaptic reflex recorded from the homologous ventral roots. The depression developed within the first five to six pulses in a stimulus train and stabilized at a plate…	1992		JOURNAL OF PHYSIOLOGY-LONDON	447		149-169	WOS:A1992HE20100010	10.1113/jphysiol.1992.sp018996		#23234	LEVTOV 1992
Double-blind comparative study of the antidepressant, unwanted and cardiac effects of minaprine and amitriptyline.	Edwards, J G; Dinan, T G; Waller, D G; Greentree, S G	1. A double-blind, multicentre study comparing the efficacy and safety of minaprine and amitriptyline in patients with major depression was carried out. Five hundred and thirty-one patients were randomly assigned to treatment with either minaprine 100 mg, 200 mg or 300 mg day-1 or with amitriptyline 150 mg day-1 (75 mg during the first week). The medication was administered for 6 weeks. 2. Effica…	1996	/	British journal of clinical pharmacology	42	4	491-8			8904622	#8531	Edwards 1996
ON THE SYNCHRONOUS ACTIVITY-INDUCED BY 4-AMINOPYRIDINE IN THE CA3 SUBFIELD OF JUVENILE RAT HIPPOCAMPUS	AVOLI, M; PSARROPOULOU, C; TANCREDI, V; FUETA, Y	1. Extracellular field potential and intracellular recordings were made in the CA3 subfield of hippocampal slices obtained from 10- to 24-day-old rats during perfusion with artificial cerebrospinal fluid (ACSF) containing the convulsant 4-aminopyridine (4-AP, 50 muM).2. Three types of spontaneous, synchronous activity were recorded in the presence of 4-AP by employing extracellular microelectrode…	1993		JOURNAL OF NEUROPHYSIOLOGY	70	3	1018-1029	WOS:A1993LY05700014	10.1152/jn.1993.70.3.1018		#22614	AVOLI 1993
AUDITORY EVENT-RELATED POTENTIALS IN THE COURSE OF ANTIDEPRESSANT TREATMENT - AMPLITUDES	RIMPEL, J; OLBRICH, HM; PACH, J; SCHEER, A; LODEMANN, E; GASTPAR, M	1. In depressive patients (DSM-III-R) treated with amitriptyline or amitriptylin oxide, the authors evaluated cognitive functions and auditory event-related potentials (AERPs) before (n=29) and after therapy (n=17).2. AERPs were elicited by an oddball paradigm. Cognitive functions were evaluated by the Zahlen-Verbindungs-Test, the Zahlen-Symbol-Test, and the Benton-Test.3. The amplitudes of the c…	1995		PROGRESS IN NEURO-PSYCHOPHARMACOLOGY & BIOLOGICAL PSYCHIATRY	19	2	243-254	WOS:A1995QN97900005	10.1016/0278-5846(95)00005-G		#24942	RIMPEL 1995
CALCIUM RELEASED BY PHOTOLYSIS OF DM-NITROPHEN TRIGGERS TRANSMITTER RELEASE AT THE CRAYFISH NEUROMUSCULAR-JUNCTION	MULKEY, RM; ZUCKER, RS	1. Spontaneous and evoked transmitter release at the crayfish neuromuscular junction were potentiated in response to photolytic release of calcium from the caged' calcium compound DM-nitrophen, which had previously been injected into presynaptic terminals.2. The amount of calcium released from DM-nitrophen photolysis depends on the concentration of DM-nitrophen, its photoproducts, Ca2+, Mg2+, H+,…	1993		JOURNAL OF PHYSIOLOGY-LONDON	462		243-260	WOS:A1993KR66300014	10.1113/jphysiol.1993.sp019553		#24040	MULKEY 1993
Evidence for postsynaptic mediation of the hypothermic effect of 5-HT1A receptor activation.	O'Connell, M T; Sarna, G S; Curzon, G	1. The 5-HT1A ligand BMY 7378 (8-[2[4-(2-methoxyphenyl)-1-piperazinyl]ethyl]8-azaspirol [4,5]-decane-7,9-dione dihydrochloride, 0.032-2 mg kg-1, s.c.) caused hyperphagia, a response to the activation of presynaptic 5-HT1A receptors. 2. BMY 7378 (8 mg kg-1, s.c.) and the 5-HT1A agonist (8-hydroxy-2-(di-n-propylamino) tetralin (8-OH-DPAT), 0.10 and 0.25 mg kg-1 s.c.) also caused hypothermia. This w…	1992	/	British journal of pharmacology	106	3	603-9			1387027	#8655	O'Connell 1992
Interactions of nitric oxide synthase inhibitors and dexamethasone with alpha-adrenoceptor-mediated responses in rat aorta.	Adeagbo, A S; Triggle, C R	1. The effects of NG-nitro-L-arginine methyl ester (L-NAME) and NG-monomethyl-L-arginine (L-NMMA), their D-isomers, and dexamethasone on noradrenaline (NA)-induced contractions and antagonism by alpha-adrenoceptor antagonists, have been investigated in rat isolated thoracic aortic rings with/without endothelium. 2. NA produced concentration-dependent contractions of isolated aortic rings with EC5…	1993	/	British journal of pharmacology	109	2	495-501			7689395	#8636	Adeagbo 1993
Properties of the nociceptive neurons of the leech segmental ganglion	Pastor, J; Soria, B; Belmonte, C	1. The electrical responses of nociceptive (N) lateral and N medial neurons of the leech segmental ganglion to mechanical, chemical, and thermal stimulation of the skin were studied in a superfused ganglion-body wall preparation.2. Mechanical indentation of the skin > 10 mN evoked in both types of cells a sustained discharge of impulses; afterdischarge was often observed with suprathreshold stimu…	1996		JOURNAL OF NEUROPHYSIOLOGY	75	6	2268-2279	WOS:A1996UT30100008	10.1152/jn.1996.75.6.2268		#22918	Pastor 1996
Imaging the induction and spread of seizure activity in the isolated brain of the guinea pig: The roles of GABA and glutamate receptors	Federico, P; MacVicar, BA	1. The induction and spread of seizure activity was studied using imaging and electrophysiological techniques in the isolated whole brain of the guinea pig. We examined the role of GABA and glutamate receptor subtypes in controlling the spread of seizure activity across the olfactory cortex from a focus in the entorhinal cortex. Seizure spread was monitored by video imaging of intrinsic optical s…	1996		JOURNAL OF NEUROPHYSIOLOGY	76	5	3471-3492	WOS:A1996VT08200054	10.1152/jn.1996.76.5.3471		#22864	Federico 1996
Control of interval-force relation in canine ventricular myocardium studied with ryanodine.	Bose, D; Hryshko, L V; King, B W; Chau, T	1. The mechanism of post-extrasystolic, rest and frequency potentiation was studied in canine isolated ventricular muscle. 2. Ryanodine, which impairs Ca availability from the sarcoplasmic reticulum (SR), reduced the amplitude of the extrasystole less than that of the steady state contraction. Ryanodine also inhibited post-extrasystolic potentiation and converted rest-potentiation into rest depre…	1988	/	British journal of pharmacology	95	3	811-20			2463029	#8727	Bose 1988
The pharmacological properties of Y-23684, a benzodiazepine receptor partial agonist.	Yasumatsu, H; Morimoto, Y; Yamamoto, Y; Takehara, S; Fukuda, T; Nakao, T; Setoguchi, M	1. The pharmacological properties of a benzodiazepine receptor (BZR) partial agonist, Y-23684 were investigated in comparison with those of diazepam, a conventional BZR full agonist. 2. Y-23684 and diazepam showed high and selective affinity for the BZR with Ki values of 41 and 5.8 nM, respectively. 3. In contrast to diazepam, variability was noted in the anticonvulsive potency of Y-23684 dependi…	1994	/	British journal of pharmacology	111	4	1170-8			7913372	#8614	Yasumatsu 1994
Phenomenology and neurobiology of cocaine withdrawal: are they related?.	Pathiraja, A; Marazziti, D; Cassano, G B; Diamond, B I; Borison, R L	1. The presence of mood disturbances and platelet 3H-imipramine binding, a putative peripheral serotonergic marker, were evaluated in a group of 27 cocaine users three days after drug withdrawal. 2. Parameters of cocaine use and the linkage between cocaine withdrawal and "post-cocaine depression" were also investigated. In a subgroup of 10 patients, both psychopathological and biological measurem…	1995	/	Progress in neuro-psychopharmacology & biological psychiatry	19	6	1021-34			8584680	#8573	Pathiraja 1995
Pairing-specific long-term depression of Purkinje cell excitatory postsynaptic potentials results from a classical conditioning procedure in the rabbit cerebellar slice.	Schreurs, B G; Oh, M M; Alkon, D L	1. Using a rabbit cerebellar slice preparation, we stimulated a classical conditioning procedure by stimulating parallel fiber inputs to Purkinje cells with the use of a brief, high-frequency train of eight constant-current pulses 80 ms before climbing fiber inputs to the same Purkinje cell were stimulated with the use of a brief, lower frequency train of three constant-current pulses. In all exp…	1996	/	Journal of neurophysiology	75	3	1051-60			8867117	#8539	Schreurs 1996
The factor structure of the BDI in facial pain and other chronic pain patients: a comparison of two models using confirmatory factor analysis.	Miles, A; McManus, C; Feinmann, C; Glover, L; Harrison, S; Pearce, S	1) To compare two measurement models of the BDI in chronic pain sufferers to see which provides the better fit; 2) to assess whether model fit differs for a facial pain sample compared to a sample of pain sufferers attending a multidisciplinary pain clinic; and 3) to establish which affective and somatic sub-scales of the BDI could be used in chronic pain research. Two groups of chronic pain suff…	2001	05//	British Journal of Health Psychology	6	2	179-196		10.1348/135910701169142	104712968	#4260	Miles 2001
Tenth International Conference of the Society for Integrative Oncology Translational Science in Integrative Oncology: From Bedside to Bench to Best Practices	Balneaves, LG; Lee, RT; Guns, EST; Zick, SM; Bauer-Wu, S; Greenlee, H	107: The Effect of Two Types of Self-Administered Acupressure Compared to Standard of Care on Depression and Anxiety in Fatigued Breast Cancer SurvivorsBackground: There are nearly 3 million breast cancer survivors (BCS) in the United States. Mood disorders in BCS are common, with 38% of women having moderate to high anxiety, and 22% having moderate to high depression. Depression may interfere wi…	2014		INTEGRATIVE CANCER THERAPIES	13	1	5-11	WOS:000330774000001	10.1177/1534735413517743		#18903	Balneaves 2014
Medication compliance in psychiatric patients--Clinical characteristics and motivation.	Rudolph, Carola; Mattiesen, Carola; Neumann, N.-U	184 depressive and schizophrenic out-patients were examined with respect to their medication compliance/noncompliance. Compliance was assessed by means of a questionnaire and serum drug levels. Furthermore the patients were asked about their motives to take or refuse psychotropic drugs. The compliance was remarkably high. There were some correlations between compliance/noncompliance and demograph…	2002	/	Krankenhauspsychiatrie	13	2	78-80		https://dx.doi.org/10.1055/s-2002-32108	2002-01938-004	#16013	Rudolph 2002
Interpretation of the Montgomery-Åsberg Depression Rating Scale (MADRS).	Paketci, Susan	20 June 2020 Horowitz and Moncrieff evaluated the use of esketamine in the management of treatment-resistant depression, following its approval by the USA, UK, and EU.1 The authors addressed the five trials evaluated by the Food and Drug Administration (FDA) and concluded that the evidence was scant and that safety concerns have not been addressed sufficiently. I urge Horowitz and Moncrieff to re…	2021	11//	British Journal of Psychiatry	219	5	620-621		10.1192/bjp.2021.162	153577431	#465	Paketci 2021
Life events and primary affective disorders: A one year prospective study.	Pardoen, D; Bauwens, F; Dramaix, M; Tracy, A	24 recovered unipolar and 27 recovered bipolar patients with a chronic illness pattern and 26 healthy controls (all Ss aged 19-68 yrs) were investigated to determine whether they experienced a higher number of life events prior to the onset of recurrent affective episodes. Life events and psychiatric status were assessed by bimonthly interviews over the period of 1 yr using the Inventory for Rece…	1996	/	The British Journal of Psychiatry	169	2	160-166		https://dx.doi.org/10.1192/bjp.169.2.160	1996-06105-006	#16464	Pardoen 1996
Mesoporous hydroxyapatite as a carrier of olanzapine for long-acting antidepression treatment in rats with induced depression	Shyong, YJ; Wang, MH; Kuo, LW; Su, CF; Kuo, WT; Chang, KC; Lin, FH	3 weeks of constant medication release. The carrier was intramuscularly (IM) injected, where cellular activity played a role in achieving the goal of constant release. The efficiency of the treatment was evaluated from 3 perspectives in in vivo studies: locomotor activities, biomarkers, and learning and memory ability. MesoHAP-OLZ can increase the locomotor activity in rats with induced depressio…	2017		JOURNAL OF CONTROLLED RELEASE	255		62-72	WOS:000402428900007	10.1016/j.jconrel.2017.03.399		#23185	Shyong 2017
Recreational 3,4-methylenedioxy-n-methylamphetamine (MDMA) or 'ecstasy' and self-focused compassion: Preliminary steps in the development of a therapeutic psychopharmacology of contemplative practices.	Kamboj, Sunjeev K; Kilford, Emma J; Minchin, Stephanie; Moss, Abigail; Lawn, Will; Das, Ravi K; Falconer, Caroline J; Gilbert, Paul; Curran, H. Valerie; Freeman, Tom P	3,4-methylenedioxy-N-methylamphetamine (MDMA) produces diverse pro-social effects. Cognitive training methods rooted in Eastern contemplative practices also produce these effects through the development of a compassionate mindset. Given this similarity, we propose that one potential mechanism of action of MDMA in psychotherapy is through enhancing effects on intrapersonal attitudes (i.e. pro-soci…	2015	/	Journal of Psychopharmacology	29	9	961-970		https://dx.doi.org/10.1177/0269881115587143	2015-44305-002	#11813	Kamboj 2015
The effect of acutely administered MDMA on subjective and BOLD-fMRI responses to favourite and worst autobiographical memories.	Carhart-Harris, R. L; Wall, M. B; Erritzoe, D; Kaelen, M; Ferguson, B; De Meer, I; Tanner, M; Bloomfield, M; Williams, T. M; Bolstridge, M; Stewart, L; Morgan, C. J; Newbould, R. D; Feilding, A; Curran, H. V; Nutt, D. J	3,4-methylenedioxymethamphetamine (MDMA) is a potent monoamine-releaser that is widely used as a recreational drug. Preliminary work has supported the potential of MDMA in psychotherapy for post-traumatic stress disorder (PTSD). The neurobiological mechanisms underlying its putative efficacy are, however, poorly understood. Psychotherapy for PTSD usually requires that patients revisit traumatic m…	2014	/	International Journal of Neuropsychopharmacology	17	4	527-540		https://dx.doi.org/10.1017/S1461145713001405	2014-11218-001	#12394	Carhart-Harris 2014
Does bright-light therapy influence autonomic heart-rate parameters?.	Rechlin, T; Weis, M; Schneider, K; Zimmermann, U; Kaschka, W P	30 inpatients suffering from major depression (DSM-III-R), who did not fulfill the criteria of seasonal affective disorder (SAD), were treated with either doxepin or amitripytyline as monotherapy and supportively with bright light for 14 days. From days 15 to 19, bright light was replaced by dim light. 18 drug-free control subjects underwent an analogous sequence of bright- and dim-light applicat…	1995	/	Journal of affective disorders	34	2	131-7			7665805	#8586	Rechlin 1995
Blame and adjustment among women sexually abused as children.	Hoagwood, Kimberly	31 women (aged 23-60 yrs) who were sexually abused as children completed a sexual abuse questionnaire, a self-blame scale, and adjustment measures for depression, self-esteem, and self-concept. Ss who had blamed themselves as children for having been abused had poorer overall adjustment as adults; they were more depressed and had lower self-esteem. Ss who were able to externalize the blame appear…	1990	/	Women & Therapy	9	4	89-110		https://dx.doi.org/10.1300/J015V09N04_07	1991-01526-001	#16608	Hoagwood 1990
Global arginine bioavailability, a marker of nitric oxide synthetic capacity, is decreased in PTSD and correlated with symptom severity and markers of inflammation	Bersani, FS; Wolkowitz, OM; Lindqvist, D; Yehuda, R; Flory, J; Bierer, LM; Makotine, I; Abu-Amara, D; Coy, M; Reus, VI; Epel, ES; Marmar, C; Mellon, SH	3Introduction: Psychiatric, physical and biological aspects of posttraumatic stress disorder (PTSD) may be associated with dysfunctions in several cellular processes including nitric oxide (NO) production. NO is synthesized from arginine in a reaction carried out by NO synthase (NOS) enzymes. The recently introduced "global arginine bioavailability ratio" (GABR; ratio of arginine to [ornithine + …	2016		BRAIN BEHAVIOR AND IMMUNITY	52		153-160	WOS:000368317400018	10.1016/j.bbi.2015.10.015		#22965	Bersani 2016
Physical illness, psychiatric illness, and the acceptability of suicide.	Deluty, Robert H	455 college students were administered a questionnaire consisting of 1 of 7 scenarios describing a fictitious man who has decided to kill himself, as well as a series of evaluative questions about the man and his decision. The man was portrayed as suffering from chronic, severe depression in 5 of the scenarios; from chronic, severe physical pain in the 6th scenario; and from terminal bone cancer …	1988	1989//	Omega: Journal of Death and Dying	19	1	79-91		https://dx.doi.org/10.2190/DUHX-5HQ0-4L3X-F96J	1989-19279-001	#16639	Deluty 1988
Catheterisable continent urinary diversion (Mitrofanoff principle) -: Clinical experience and psychological aspects	Tekant, G; Emir, H; Eroglu, E; Esentürk, N; Büyükünal, C; Danismend, N; Söylet, Y	48 Mitrofanoff principles (MTR) were performed on 46 patients (male: female ratio, 30:16) with a mean age of 9.1 years (range 2.5 to 24 years). The primary diagnoses were neurogenic bladder in 11, infravesical obstruction in 7 and bladder exstrophy-epispadias complex in 28 patients. The most common type of conduit was appendix (38 cases); other conduits were constructed from the ileum (seven) and…	2001		EUROPEAN JOURNAL OF PEDIATRIC SURGERY	11	4	263-267	WOS:000170961800010	10.1055/s-2001-17152		#23822	Tekant 2001
Moderate exercise improves depression parameters in treatment-resistant patients with major depressive disorder	Mota-Pereira, J; Silverio, J; Carvalho, S; Ribeiro, JC; Fonte, D; Ramos, J	4Background: Treatment-resistant major depressive disorder (MDD) is a complex condition, with very low remission rates. Physical exercise has been used, with some encouraging results, as an alternative therapy in other depressive disorders. This study assessed the impact on depression and functioning parameters of a moderate intensity exercise program, as an adjuvant to pharmacotherapy, in treatm…	2011		JOURNAL OF PSYCHIATRIC RESEARCH	45	8	1005-1011	WOS:000293938900002	10.1016/j.jpsychires.2011.02.005		#16964	Mota-Pereira 2011
Paradoxical trafficking and regulation of 5HT<sub>2A</sub> receptors by agonists and antagonists	Gray, JA; Roth, BL	5-Hydroxytryptamine(2A) (serotonin(2A), 5-HT2A) receptors are Important for many physiologic processes including platelet aggregation, smooth muscle contraction, and the modulation of mood and perception. A large number of pharmaceutical agents mediate their actions, at least in part, by modulating the number and/or activity of 5-HT2A receptors. Drugs with action at 5-HT2A receptors are used in t…	2001		BRAIN RESEARCH BULLETIN	56	5	441-451	WOS:000172931000004	10.1016/S0361-9230(01)00623-2		#20920	Gray 2001
5-Hydroxytryptamine receptor function in humans is reduced by acute administration of hydrocortisone.	Porter, R J; McAllister-Williams, R H; Lunn, B S; Young, A H	5-Hydroxytryptamine1A (5-HT1A) receptors have been shown to be suppressed by corticosteroid hormones in a variety of animal experimental paradigms. It has been suggested that this effect may be central to the pathophysiology of severe clinical depressive illness, a condition in which 5-HT1A receptor function is reduced and corticosteroid hormones are elevated. We report the effects of acute admin…	1998	/	Psychopharmacology	139	3	243-50			9784080	#8459	Porter 1998
The clinical pharmacology and potential therapeutic applications of 5-methoxy-N,N-dimethyltryptamine (5-MeO-DMT)	Reckweg, JT; Uthaug, MV; Szabo, A; Davis, AK; Lancelotta, R; Mason, NL; Ramaekers, JG	5-methoxy-N,N-dimethyltryptamine (5-MeO-DMT) is a naturally occurring tryptamine that primarily acts as an agonist at the 5-HT1A and 5-HT2A receptors, whereby affinity for the 5-HT1A subtype is highest. Subjective effects following 5-MeO-DMT administration include distortions in auditory and time perception, amplification of emotional states, and feelings of ego dissolution that usually are short…	2022		JOURNAL OF NEUROCHEMISTRY	162	1	128-146	WOS:000766083700001	10.1111/jnc.15587		#23695	Reckweg 2022
Treatment, prediction of relapse and prognosis of chronic primary major depression.	Eccleston, D; Scott, Jan	50 patients with primary major depression for more than 2 yrs (chronic depressives) were compared with 50 patients who recovered from their major depressive episode within 2 yrs (recovered depressives). Results suggest that the following individual factors may predispose a patient to develop chronicity: unipolar depression, neurotic premorbid personality, high familial loading for affective disor…	1991	/	International Clinical Psychopharmacology	6	Suppl 2	3-10		https://dx.doi.org/10.1097/00004850-199112002-00003	1992-31394-001	#16582	Eccleston 1991
Self-medication of LSD and MDMA to treat mental disorders: A case series.	Sessa, Ben	50 years ago LSD was prescribed to treat a variety of mental illnesses. More recently LSD and MDMA (ecstasy) have become widely used outside medicine as both recreational drugs and by some patients as 'self-medication'. These brief reports gather together five patients' experiences using psychedelic drugs to treat their mental disorders. They are discussed in relation to the medical profession's …	2012	/	Alternative medicine yearbook, 2010.		Carhart-Harris, R. L., & Nutt, D. J. (in press). User perceptions of the benefits and harms of hallucinogenic drug use: a web-based questionnaire study. J Subst Use, in press. http://www.bluelight.ru/vb/home.php http://www.erowid.org/. 2010-16107-005. htt	291-297			2013-16808-022	#12952	Sessa 2012
Psychological characteristics of breast cancer patients.	Kirkcaldy, Bruce D; Kobylinska, Elzbieta	53 females treated for breast cancer (either mastectomized or chemotherapeutic intervention) and 76 healthy female nurses were given a demographic questionnaire and the Minnesota Multiphasic Personality Inventory (MMPI). The personality profiles of all 3 groups emerged as significantly different from each other on all scales with the exception of Social Introversion and Psychopathic Deviance. Bot…	1987	/	Psychotherapy and Psychosomatics	48	1-4	32-43		https://dx.doi.org/10.1159/000288030	1989-16130-001	#16659	Kirkcaldy 1987
Motivation to seek psychotherapy in patients with recurrent depressive disorder.	Vetter, Peter H; Pritzbuer, Joachim v; Jungmann, Karl; Moises, Hans W; Kropp, Peter; Koller, Olaf	55 hospital-treated patients (aged 18-65 yrs) with the International Classification of Diseases and Related Health Problems (ICD--10) diagnosis of recurrent depressive episode(s) were classified according to the Newcastle Depressive Diagnostic Scale as having either psychogenic (n = 25) or endogenous (n = 30) depression and interviewed using the Composite International Diagnostic Interview and th…	2000	/	Psychotherapy Research	10	2	159-168		https://dx.doi.org/10.1093/ptr/10.2.159	2001-03094-004	#16219	Vetter 2000
Subjective response to neuroleptics and outcome in schizophrenia: A re-examination comparing two measures.	Hogan, T. P; Awad, A. G	55 recently admitted unmedicated schizophrenic patients were randomly allocated to chlorpromazine or haloperidol. Subjective responses at 24 and 48 hrs, as assessed by the semistructured interview developed by T. Van Putten and P. R. May (see record 1979-11408-001) and the self-administered Drug Attitude Inventory (T. P. Hogan et al; see record 1983-29336-001), were strongly correlated with outco…	1992	/	Psychological Medicine	22	2	347-352		https://dx.doi.org/10.1017/S0033291700030282	1992-44107-001	#16573	Hogan 1992
[Treatment of depression with St. Johns wort in general practice].	Vanoni, C	70-90% of depressive patients are treated by their own family doctors. Recognising and treating depression is an important daily problem for family doctors. The severity of the disorder decides whether non-pharmacological therapy or pharmacotherapy is preferable. The choice and dosage of an antidepressant is dictated by the severity and the symptomatology of the disorder as well as the expected a…	2000	/	Praxis	89	51-52	2163-7			11197297	#8350	Vanoni 2000
Factors affecting the acceptability of suicide.	Deluty, Robert H	780 college students were administered a questionnaire consisting of 1 of 12 scenarios describing a fictitious individual who has decided to commit suicide, as well as a series of evaluative scales and questions about the individual and his/her decision. The scenarios varied in terms of the age of the victim (i.e., 45 vs 70 yrs), the gender of the victim, and the precipitating illness (i.e., chro…	1988	1989//	Omega: Journal of Death and Dying	19	4	315-326		https://dx.doi.org/10.2190/YX4X-YJBG-45WV-8VW0	1989-33258-001	#16638	Deluty 1988
Relationship of stress, distress, and the immunologic response to a recombinant hepatitis B vaccine.	Petry, L. Jeannine; Weems, Larry B; Livingstone, John N	81 medical students (aged 21-37 yrs) received a standard immunization protocol of a recombinant hepatitis B vaccine. Six mo after the 1st dose, corresponding to the induction phase of immunization (IPOI), each S completed both the Survey of Life Experiences and the Symptom Distress Check List to assess levels of stress and distress during that period. Three mo after the 3rd dose, corresponding to…	1991	/	The Journal of Family Practice	32	5	481-486			1992-11957-001	#16585	Petry 1991
Intentions to use hormone replacement therapy in a community sample of 45-year-old women.	Hunter, Myra S; Liao, K. Lih Mei	90 45-yr-old women from 5 general practices in South London were asked their intentions to use hormone replacement therapy (HRT). 44% intended to use HRT, 42% intended not to, and 13% expressed a lack of knowledge on which to base a decision. Reasons given by intenders were based on general hopes of feeling better. Nonintenders gave reasons reflecting disinclination to use drugs and to interfere …	1994	/	Maturitas	20	1	13-23		https://dx.doi.org/10.1016/0378-5122%2894%2990096-5	1995-26538-001	#16521	Hunter 1994
Fluoxetine and amitriptyline in elderly depressed patients: A 10-week, double-blind study on course of neurocognitive adverse events and depressive symptoms.	De Ronchi, D; Rucci, P; Lodi, M; Ravaglia, G; Forti, P; Volterra, V	A 10-wk study explored the safety and efficacy of fluoxetine (20 mg/day) and amitriptyline (50-100 mg/day) in 65 patients (aged >60 yrs) with major depression. After the administration of single-blind placebo for 1 wk, eligible Ss were randomized to a 10-wk double-blind fluoxetine or amitriptyline treatment. Efficacy and adverse reactions were assessed at Weeks 1, 2, 4, 7, and 10. Scores on the H…	1998	/	Archives of Gerontology and Geriatrics	Suppl 6		125-140		https://dx.doi.org/10.1016/S0167-4943%2898%2980021-6	1998-12486-020	#16360	DeRonchi 1998
Clinical correlates of prescription opioid analgesic use in pregnancy.	Smith, Megan V; Costello, Darce; Yonkers, Kimberly A	A 2012 committee opinion from the American College of Obstetricians and Gynecologists highlights the considerable increase in opioid addiction in recent years, yet little is known about clinical correlates of prescribed opioids among pregnant women. This study examines clinical and demographic factors associated with the use of opioid analgesics in pregnancy. Data were derived from a prospective …	2015	/	Maternal and Child Health Journal	19	3	548-556		https://dx.doi.org/10.1007/s10995-014-1536-6	2014-26117-001	#12059	Smith 2015
Effectiveness of electroconvulsive therapy in a patient with a treatment-resistant major depressive episode and comorbid body dysmorphic disorder.	Rapinesi, Chiara; Serata, Daniele; Del Casale, Antonio; Carbonetti, Paolo; Fensore, Claudio; Scatena, Paola; Caccia, Federica; Di Pietro, Simone; Angeletti, Gloria; Tatarelli, Roberto; Kotzalidis, Georgios D; Giradi, Paolo	A 24-year-old man experiencing comorbid body dysmorphic disorder since age 16 years, complicated in recent months by a major depressive episode with psychotic features, showed resistance to various drug and psychotherapy combinations. We suggested electroconvulsive therapy (ECT) to overcome treatment resistance. After 1 ECT cycle, mood and anxiety symptoms improved significantly, delusional inter…	2013	Jun	Journal of ECT	29	2	145-146		10.1097/YCT.0b013e31827ce88e	107908724	#2457	Rapinesi 2013
A PHASE MODEL OF PSYCHOTHERAPY OUTCOME - CAUSAL MEDIATION OF CHANGE	HOWARD, KI; LUEGER, RJ; MALING, MS; MARTINOVICH, Z	A 3-phase model of psychotherapy outcome is proposed that entails progressive improvement of subjectively experienced well-being, reduction in symptomatology, and enhancement of life functioning. The model also predicts that movement into a later phase of treatment depends on whether progress has been made in an earlier phase. Thus, clinical improvement in subjective well-being potentiates sympto…	1993		JOURNAL OF CONSULTING AND CLINICAL PSYCHOLOGY	61	4	678-685	WOS:A1993LR30000016	10.1037/0022-006X.61.4.678		#21039	HOWARD 1993
New-onset obsessive-compulsive disorder following neurosurgery for medication-refractory seizure disorder.	Roth, Robert M; Jobst, Barbara C; Thadani, Vijay M; Gilbert, Karen L; Roberts, David W	A 31-year-old man with medication-refractory seizures in the context of right mesial temporal lobe sclerosis and right occipital encephalomalacia is described. He experienced the onset of obsessive-compulsive symptoms following resection of the right hippocampus and right occipital pole. Semistructured psychiatric evaluation was conducted 16 months after surgery. Results indicated that he fulfill…	2009	/	Epilepsy & Behavior	14	4	677-680		https://dx.doi.org/10.1016/j.yebeh.2009.01.011	2009-06574-019	#14331	Roth 2009
Treatment of a Complex Personality Disorder Using Repeated Doses of LSD-A Case Report on Significant Improvements in the Absence of Acute Drug Effects.	Muller, Felix; Muhlhauser, Markus; Holze, Friederike; Lang, Undine E; Walter, Marc; Liechti, Matthias E; Borgwardt, Stefan	A 39-year-old female patient suffering from severe, treatment-resistant depression and other symptoms associated with a complex personality disorder was admitted to our open psychiatric ward for an experimental treatment with lysergic acid diethylamide (LSD). The substance was administered in repeated weekly and ascending doses. Curiously, there were no substantial acute subjective effects of the…	2020	/	Frontiers in psychiatry	11	101545006	573953		https://dx.doi.org/10.3389/fpsyt.2020.573953	33192701	#4932	Muller 2020
Complications of psychotropic and pain medications in an ultrarapid metabolizer patient at the upper 1% of cytochrome P450 (CYP450) function quantified by combinatorial CYP450 genotyping.	Ruano, Gualberto; Larsen, Karen; Kocherla, Mohan; Graydon, James Samuel; Kost, Jonathan	A 44-year-old Caucasian woman presented with a history of empirical treatment with 20 pain and psychotropic medications, as well as dual comorbidity of intractable pain and depression. A multiple gain-of-function profile in the CYP450 family of cytochrome P450 (CYP450) drug metabolism isoenzymes was discovered. The patient was a homozygote of suprafunctional alleles for both CYP2D6 (*35/*35) and …	2017	/	Journal of Pain & Palliative Care Pharmacotherapy	31	2	126-138		https://dx.doi.org/10.1080/15360288.2017.1304494	2017-28227-007	#11143	Ruano 2017
Burns in a suicide attempt related to psychiatric side effects of interferon.	Fukunishi K; Tanaka H; Maruyama J; Takahashi H; Kitagishi H; Ueshima T; Maruyama K; Sakata I; Fukunishi, K; Tanaka, H; Maruyama, J; Takahashi, H; Kitagishi, H; Ueshima, T; Maruyama, K; Sakata, I	A 50-year-old woman was admitted to our critical care center after pouring lamp oil on herself and setting herself on fire. Diagnosed with chronic hepatitis, she had received interferon-alpha at another hospital. During interferon therapy she developed anxiety, irritability, sleeplessness, and depression. At our hospital she underwent fluid resuscitation according to the method of Baxter. After t…	1998	Sep	Burns (03054179)	24	6	581-583			107045490	#4392	Fukunishi 1998
Reward circuit DBS improves Parkinson's gait along with severe depression and OCD.	Williams, Nolan R.; Hopkins, Thomas R.; Short, E. Baron; Sahlem, Gregory L.; Snipes, Jonathan; Revuelta, Gonzalo J.; George, Mark S.; Takacs, Istvan	A 59-year-old Caucasian man with a past history of Parkinson’s disease (PD) status post-bilateral subthalamic nucleus (STN) deep brain stimulation (DBS), who also had treatment-resistant (TR) obsessive–compulsive disorder (OCD), and treatment-resistant depression (TRD), presented for further evaluation and management of his TR OCD. After an unsuccessful attempt to treat his OCD by reprogramming h…	2016	04//	Neurocase (Taylor & Francis Ltd)	22	2	201-204		10.1080/13554794.2015.1112019	112640537	#1831	Williams 2016
Comparison of alprazolam and imipramine for treatment of outpatient depression.	Overall, J E; Biggs, J; Jacobs, M; Holden, K	A 6-week double-blind comparison of the therapeutic efficacy of alprazolam and imipramine in 90 depressed psychiatric outpatients revealed a significantly superior response to alprazolam in the first 2 weeks of treatment as measured by total scores on the Hamilton Rating Scale for Depression and the Brief Psychiatric Rating Scale. Further analyses revealed that all significant differences could b…	1987	/	The Journal of clinical psychiatry	48	1	15-9			3542981	#8732	Overall 1987
Levodopa-responsive depression associated with corticobasal degeneration: a case report	Tarakita, N; Nishijima, H; Yasui-Furukori, N	A 60-year-old female was treated for depression with the antidepressant paroxetine for 13 years. The patient had experienced clumsiness and mild rigidity in the left hand, and had agraphia and mild subjective memory complaints for 3 years prior to admission in our hospital. She experienced exacerbated depression that included worsened depressive mood, lowered motivation, and suicidal ideation wit…	2017		NEUROPSYCHIATRIC DISEASE AND TREATMENT	13		1107-1110	WOS:000399789800001	10.2147/NDT.S136706		#22063	Tarakita 2017
Participation in patient support groups among cancer survivors: do psychosocial and medical factors have an impact?	Sautier, L.; Mehnert, A.; Höcker, A.; Schilling, G.	A better understanding of the role of psychosocial resources and factors associated with participating in patient support groups appears to be important for the development and implementation of cancer survivorship care plans. We therefore investigated the frequency of participation in and satisfaction with patient support groups after completion of a rehabilitation programme and aimed to examine…	2014	01//	European Journal of Cancer Care	23	1	140-148		10.1111/ecc.12122	104129297	#2301	Sautier 2014
The effects of OB-induced depression on nociceptive behaviors induced by electrical stimulation of the dura mater surrounding the superior sagittal sinus	Liang, JY; Yu, SY; Dong, Z; Wang, XL; Liu, RZ; Chen, XY; Li, Z	A bi-directional relationship between depression and migraine has been widely reported in epidemiological and clinical studies, but the mechanisms of interaction between these disorders have not been fully examined using animal models. The aim of the present study was to investigate the effects of depression elicited by olfactory bulbectomy (OB) on trigeminovascular nociception in conscious rats.…	2011		BRAIN RESEARCH	1424		9-19	WOS:000297487600002	10.1016/j.brainres.2011.09.048		#23335	Liang 2011
Side effects of chronic lithium therapy in Hong Kong Chinese: An ethnopsychiatric perspective.	Lee, Sing	A biocultural study of the side effects of chronic Li treatment among 70 Hong Kong Chinese psychiatric patients, using a self-report 33-item checklist and semi-structured interviews, revealed an imperfect correspondence between biomedically prescribed and culturally endorsed psychotropic side effects. Although polydipsia and polyuria were the biomedically most "real" side effects, they were not u…	1993	/	Culture, Medicine, and Psychiatry: An International Journal of Cross-Cultural Health Research	17	3	301-320		https://dx.doi.org/10.1007/BF01380006	1994-14651-001	#16545	Lee 1993
SIDE-EFFECTS OF CHRONIC LITHIUM-THERAPY IN HONG-KONG CHINESE - AN ETHNOPSYCHIATRIC PERSPECTIVE	LEE, S	A biocultural study of the side effects of chronic lithium treatment among 70 Hong Kong Chinese psychiatric patients, using a self-report 33-item checklist and semi-structured interviews, revealed an imperfect correspondence between biomedically prescribed and culturally endorsed psychotropic side effects. Although polydipsia and polyuria (47%) were the biomedically most 'real' side effects, they…	1993		CULTURE MEDICINE AND PSYCHIATRY	17	3	301-320	WOS:A1993MB11400001	10.1007/BF01380006		#21281	LEE 1993
Biotelemetric investigation of morphine's thermic and kinetic effects in rats.	Dafters, R; Taggart, P	A biotelemetric procedure was used to investigate the thermic and kinetic responses of rats to a range of doses (0.0-30.0 mg/kg) of morphine sulphate. Both responses demonstrated a biphasic dose-response pattern, with depressant effects (hypothermia and hypokinesis) predominant at high doses, and excitatory effects (hyperthermia and hyperkinesis) predominant at low doses. The time-courses of the …	1992	/	Psychopharmacology	106	2	195-201			1549646	#8645	Dafters 1992
Depressed or Demented: Common CNS Drug Targets? !	Sun, MK; Alkon, DL	A body of evidence emerging in antidepressant and antidementia research has revealed a convergence of molecular events known to regulate neuronal plasticity in learning and memory with molecular actions of drugs for the treatment of depression. Many antidepressants are reported to have positive impact on learning and memory. These include agents acting through monoaminergic neurotransmitter syste…	2002		CNS & NEUROLOGICAL DISORDERS-DRUG TARGETS	1	6	575-592	WOS:000497802600005	10.2174/1568007023338860		#21959	Sun 2002
A brief mental fatigue questionnaire.	Bentall, R P; Wood, G C; Marrinan, T; Deans, C; Edwards, R H	A brief mental fatigue questionnaire was administered to normal subjects and muscle-diseased, Chronic Fatigue Syndrome (CFS), recovered CFS and depressed patients. The questionnaire was found to have excellent internal consistency and discriminated effectively between CFS and depressed patients on the one hand and recovered CFS, normal and muscle-diseased patients on the other. However, the scale…	1993	Sep	British Journal of Clinical Psychology	32 ( Pt 3)		375-379		10.1111/j.2044-8260.1993.tb01070.x	104782583	#4490	Bentall 1993
Use of vancomycin silica stationary phase in packed capillary electrochromatography II.: Enantiomer separation of venlafaxine and <i>O</i>-desmethylvenlafaxine in human plasma	Fanali, S; Rudaz, S; Veuthey, JL; Desiderio, C	A capillary electrochromatography method, using vancomycin chiral stationary phase packed capillary, was optimized for the simultaneous chiral separation of the antidepressant drug venlafaxine and its main active metabolite O-desmethylvenlafaxine. Simultaneous baseline enantiomeric separation of the two compounds was obtained using a mobile phase composed of 100 mM ammonium acetate buffer pH 6/wa…	2001		JOURNAL OF CHROMATOGRAPHY A	919	1	195-203	WOS:000169259000019	10.1016/S0021-9673(01)00781-6		#22073	Fanali 2001
Studies on psychosomatic implications of infertility--effects of emotional stress on fertilization and implantation in in-vitro fertilization.	Kemeter, P	A case report shows the long and stony path of a couple who had to go through eight attempts at IVF in 4 years until the desired child was achieved. The psychosomatic implications of the various 'failures' of treatment become clearer when compared with the results of a psycho-endocrinological questionnaire completed by 551 patients and 115 controls since 1982. This questionnaire contains among ot…	1988	/	Human reproduction (Oxford, England)	3	3	341-52			3259586	#8717	Kemeter 1988
Long-term effects of cognitive treatment for obsessive-compulsive disorder: A single-case study.	Carrio, Carmen	A case-history of a 31-year old woman with a main diagnosis of Obsessive Compulsive Disorder (OCD) is described. The OCD duration was of one year and their severity degree was moderate. The obsessive ideas were mainly related to self- and heteroaggressive contents. At the onset of psychological evaluation she was under pharmacological treatment (9 months). The medication was able to alleviate the…	2004	/	Revista de Psicopatologia y Psicologia Clinica	9	2	99-121			2004-19936-002	#15345	Carrio 2004
The structure of the self-schema in clinical depression: Differences related to episode recurrence.	Dozois, David J. A; Dobson, Keith S	A central tenet of cognitive theories of depression implicates the organisation of self-referential material in the depressive process. However, few studies have extended beyond the examination of cognitive products and processes to assess the interconnectedness of the depressive self-schema. Clinically depressed participants completed a computerised measure of the cognitive organisation of posit…	2003	/	Cognition and Emotion	17	6	933-941		https://dx.doi.org/10.1080/02699930302310	2003-07781-007	#15870	Dozois 2003
The structure of self-schema in clinical depression: Differences related to episode recurrence	Dozois, DJA; Dobson, KS	A central tenet of cognitive theories of depression implicates the organisation of self-referential material in the depressive process. However, few studies have extended beyond the examination of cognitive products and processes to assess the interconnectedness of the depressive self-schema. Clinically depressed participants completed a computerised measure of the cognitive organisation of posit…	2003		COGNITION & EMOTION	17	6	933-941	WOS:000185186000007	10.1080/02699930244000363		#21465	Dozois 2003
The anger-depression mechanism in dynamic therapy: Experiencing previously avoided anger positively predicts reduction in depression via working alliance and insight.	Town, Joel M; Falkenstrom, Fredrik; Abbass, Allan; Stride, Chris	A central tenet of psychodynamic theory of depression is the role of avoided anger. However empirical research has not yet addressed the question of for which patients and via what pathways experiencing anger in sessions can help. The therapeutic alliance and acquisition of patient insight are important change processes in dynamic therapy and may mediate the anger-depression association. This stu…	2022	/	Journal of Counseling Psychology	69	3	326-336		https://dx.doi.org/10.1037/cou0000581	2021-87924-001	#9542	Town 2022
Role of hospital anxiety and depression on the healing of chronic leg ulcer: A prospective study.	Kumar, Navin; Huda, Farhanul; Mani, Rishit; Singla, Tanuj; Kundal, Ashikesh; Sharma, Jyoti; Gajula, Bhargav	A chronic leg ulcer is a debilitating illness, owing to the local condition of the wound and a decrease in physical activity and productivity, resulting in anxiety and depression among patients. The study aimed to find any association of anxiety and depression in the healing of chronic wounds. A total of 125 patients with chronic leg ulcers were enrolled in the study. HADS questionnaire assessmen…	2020	12//	International Wound Journal	17	6	1941-1947		10.1111/iwj.13485	147598043	#660	Kumar 2020
Are the criteria for the 'real-life experience' (RLE) stage of assessment for GID useful to patients and clinicians?	Barker, Helen; Wylie, Kevan	A clinician's recommendation for progression to gender reassignment surgery is usually supported by a successful RLE. However, the gate-keeping role of clinicians can put them at odds with the supportive position most caring professionals adopt. The RLE criteria used in a regional clinic were reviewed with a cohort of patients undergoing gender role transition. All nineteen patients were male to …	2008	/	International Journal of Transgenderism	10	3-4	121-131		https://dx.doi.org/10.1080/15532730802297314	2008-19148-001	#14520	Barker 2008
Depression among heroin users: 12-Month outcomes from the Australian Treatment Outcome Study (ATOS).	Havard, Alys; Teesson, Maree; Darke, Shane; Ross, Joanne	A cohort comprising 495 heroin users were interviewed for the Australian Treatment Outcome Study and were reinterviewed at 12-month follow-up. The rate of current major depression declined significantly from 26% to 11% for the follow-up period. Those with current major depression on follow-up experienced fewer total days in treatment, but engaged in more treatment episodes. In comparison to those…	2006	/	Journal of Substance Abuse Treatment	30	4	355-362		https://dx.doi.org/10.1016/j.jsat.2006.03.012	2006-07228-012	#15224	Havard 2006
Preclinical investigations into the relationship between adolescent SSRI exposure and aggressive behavior: Response to commentary by Rubin and Walkup (2012).	Ricci, Lesley A; Melloni, Richard H Jr.	A Commentary published in the October 2012 issue of Behavioral Neuroscience entitled "SSRIs, Adolescents, and Aggression: Tempering Human Implications Regarding SSRI-Induced Aggression in Hamsters: Comment on Ricci and Melloni (2012)", presents an interpretation of findings from our report published in the same issue of Behavioral Neuroscience entitled "Repeated Fluoxetine Administration During A…	2013	/	Behavioral Neuroscience	127	1	130-132		https://dx.doi.org/10.1037/a0031482	2013-03507-008	#12871	Ricci 2013
Resistance to change of alcohol self-administration: Effects of alcohol-delivery rate on disruption by extinction and naltrexone.	Jimenez-Gomez, Corina; Shahan, Timothy A	A common finding in resistance to change research with food-maintained operant behavior is that the persistence of behavior depends on the rate of reinforcement delivered in the context in which the behavior occurs. The present experiment evaluated the effects of rate of response-dependent alcohol delivery on the resistance to change of rats' alcohol self-administration in the face of disruption …	2007	/	Behavioural Pharmacology	18	2	161-169		https://dx.doi.org/10.1097/FBP.0b013e3280f2756f	2007-04002-007	#14776	Jimenez-Gomez 2007
The possibilities of adaptation of patients with multiple sclerosis: the results of clinical and psychological study	Emelin, EV; Enikolopov, SN; Boiko, AN; Gusev, EI	A complex clinical and psychological examination of three groups of patients with stable neurological deficit (113 subjects, 77 men and 76 women, aged from 19 to 67 years) included those with multiple sclerosis (MS), chronic cerebral vascular disorders and chronic dorsopathy with illness duration 5-7 years has been carried out. Neuropsychological status and quality of life were assessed using the…	2006		ZHURNAL NEVROLOGII I PSIKHIATRII IMENI S S KORSAKOVA			64-72	WOS:000243196100011			#19725	Emelin 2006
Psychosocial outcome following severe closed head injury.	Hammell KRW	A comprehensive study of outcomes following severe head injury must clearly include an indicator of psychosocial outcome. Several studies have identified the chronic social isolation which is commonly experienced among this group of people. The present study sought to explore the availability and adequacy of social support following traumatic injury and the relationship between this and emotional…	1994	Dec	International Journal of Rehabilitation Research	17	4	319-332			107154067	#4475	HammellKRW 1994
Impaired hypothalamic-pituitary-adrenocortical (HPA) system is related to severity of benzodiazepine withdrawal in patients with depression.	Wichniak, Adam; Brunner, Hans; Ising, Marcus; Pedrosa Gil, Francisco; Holsboer, Florian; Friess, Elisabeth	A concatenation of data indicates that the pathogenesis of depression is related to an increased production and secretion of corticotropin-releasing hormone (CRH). Benzodiazepines profoundly suppress the basal and stress-related activation of the hypothalamic-pituitary-adrenocortical (HPA) system and discontinuation of these drugs results in rebound activation. We therefore investigated whether t…	2004	/	Psychoneuroendocrinology	29	9	1101-8			15219633	#8108	Wichniak 2004
The relationship between social support, stress, and health among women on Detroit's east side.	Israel BA; Farquhar SA; Schulz AJ; James SA; Parker EA	A conceptual model of the stress process has been useful in examining relationships between numerous social determinants (e.g., chronic stress), protective factors (e.g., social support), and health status. In this article, the authors examine multiple sources of chronic stress, instrumental and emotional support, and health outcomes among a random sample (N = 679) of predominantly low-income Afr…	2002	06//	Health Education & Behavior	29	3	342-360		10.1177/1090198102029003006	106945326	#4202	Israel 2002
Molecular insights into psychedelic drug action	Slocum, ST; DiBerto, JF; Roth, BL	A confluence of factors has renewed interest in the scientific understanding and translational potential of psychedelic drugs such as lysergic acid diethylamide (LSD), mescaline, and psilocybin: the desire for additional approaches to mental health care, incremental progress in basic and clinical research, and the reconsideration and relaxation of existing drug policies. With the United States Fo…	2022		JOURNAL OF NEUROCHEMISTRY	162	1	24-38	WOS:000724576700001	10.1111/jnc.15540		#19869	Slocum 2022
Issues in personality as diathesis for depression: The case of sociotropy-dependency and autonomy-self-criticism.	Coyne, James C; Whiffen, Valerie E	A congruency between personality and life stress is assumed to pose a particular risk for depression. The authors review relevant research as a way of examining broader issues entailed in diathesis-stress models of depression. Topics include the identification of distinct personality modes and the differentiation of these modes from the phenomena of depression and the influence of the social cont…	1995	/	Psychological Bulletin	118	3	358-378		https://dx.doi.org/10.1037/0033-2909.118.3.358	1996-08193-001	#16492	Coyne 1995
Predicting non-response to multimodal day clinic treatment in severely impaired depressed patients: a machine learning approach	Vetter, JS; Schultebraucks, K; Galatzer-Levy, I; Boeker, H; Brühl, A; Seifritz, E; Kleim, B	A considerable number of depressed patients do not respond to treatment. Accurate prediction of non-response to routine clinical care may help in treatment planning and improve results. A longitudinal sample of N = 239 depressed patients was assessed at admission to multi-modal day clinic treatment, after six weeks, and at discharge. First, patient's treatment response was modelled by identifying…	2022		SCIENTIFIC REPORTS	12	1		WOS:000776953600046	10.1038/s41598-022-09226-5		#18436	Vetter 2022
Childhood trauma in mood disorders: Neurobiological mechanisms and implications for treatment	Jaworska-Andryszewska, P; Rybakowski, JK	A contemporary model for the pathogenesis of mood disorders (bipolar and depressive disorders) involves gene-environmental interaction, with genetic predisposition, epigenetic regulation, and environmental effects. Among multiple environmental factors, the experience of childhood trauma can be connected with the pathogenesis, course and the treatment of mood disorders. Patients with mood disorder…	2019		PHARMACOLOGICAL REPORTS	71	1	112-120	WOS:000458787800015	10.1016/j.pharep.2018.10.004		#17849	Jaworska-Andryszewska 2019
Psychotherapy and pharmacotherapy: a contemporary perspective.	Sandberg, Larry S; Busch, Fredric N	A contemporary perspective on psychotherapy and pharmacotherapy views both treatments as somatic in nature. Abandoning Cartesian dualism frees the clinician to consider therapeutic options based on the best available evidence rather than falsely dichotomizing approaches as biological or psychological. Evidence-based medicine is a helpful though limited paradigm upon which to base treatment decisi…	2012	/	Psychodynamic psychiatry	40	3	505-32			23002707	#6904	Sandberg 2012
Core outcome measures for opioid abuse liability laboratory assessment studies in humans: IMMPACT recommendations.	Comer, Sandra D; Zacny, James P; Dworkin, Robert H; Turk, Dennis C; Bigelow, George E; Foltin, Richard W; Jasinski, Donald R; Sellers, Edward M; Adams, Edgar H; Balster, Robert; Burke, Laurie B; Cerny, Igor; Colucci, Robert D; Cone, Edward; Cowan, Penney; Farrar, John T; Haddox, J. David; Haythornthwaite, Jennifer A; Hertz, Sharon; Jay, Gary W; Johanson, Chris-Ellyn; Junor, Roderick; Katz, Nathan…	A critical component in development of opioid analgesics is assessment of their abuse liability (AL). Standardization of approaches and measures used in assessing AL have the potential to facilitate comparisons across studies, research laboratories, and drugs. The goal of this report is to provide consensus recommendations regarding core outcome measures for assessing the abuse potential of opioi…	2012	/	Pain	153	12	2315-2324		https://dx.doi.org/10.1016/j.pain.2012.07.035	2012-30594-007	#13109	Comer 2012
Synapse elimination accompanies functional plasticity in hippocampal neurons	Bastrikova, N; Gardner, GA; Reece, JM; Jeromin, A; Dudek, SM	A critical component of nervous system development is synapse elimination during early postnatal life, a process known to depend on neuronal activity. Changes in synaptic strength in the form of long-term potentiation (LTIP) and long-term depression (LTD) correlate with dendritic spine enlargement or shrinkage, respectively, but whether LTD can lead to an actual separation of the synaptic structu…	2008		PROCEEDINGS OF THE NATIONAL ACADEMY OF SCIENCES OF THE UNITED STATES OF AMERICA	105	8	3123-3127	WOS:000253567900067	10.1073/pnas.0800027105		#20588	Bastrikova 2008
The Role of Sociodemographic Factors and Chronic Illness in Functional Disability of Older Kuwaitis	Shah, NM; Badr, HE; Shah, MA	A cross-sectional interview survey of 2,487 Kuwaiti individuals aged 50 and above was conducted to identify the background factors and chronic diseases that exacerbate functional disability among older Kuwaitis. Functional disability was measured as physical ability, ability for self-care, and ability to perform daily routine activities. Association of sociodemographic factors, lifestyle, depress…	2011		JOURNAL OF APPLIED GERONTOLOGY	30	5	607-628	WOS:000294992300004	10.1177/0733464810376513		#22892	Shah 2011
THE USE OF DECISION-ANALYSIS IN THE PHARMACOECONOMIC EVALUATION OF AN ANTIDEPRESSANT - A COST-EFFECTIVENESS STUDY OF NEFAZODONE	ANTON, SF; REVICKI, DA	A decision model can be a useful tool for evaluating the cost-effectiveness of a drug during research and development, before the drug is marketed. Decision analysis provides a structured process for comparing the costs and consequences of a new drug with those of standard drug therapy. This article introduces the use of a decision model and discusses the advantages and disadvantages of such a mo…	1995		PSYCHOPHARMACOLOGY BULLETIN	31	2	249-258	WOS:A1995TF59500009			#20511	ANTON 1995
Helping Depressed Clients Reconnect to Positive Emotion Experience: Current Insights and Future Directions.	Dunn, Barnaby D.	A deficit in the ability to experience pleasure (anhedonia) is one of the core symptoms of depression. However, therapy to date has predominantly focused on understanding elevations in negative emotion experience in depression and relatively neglected ways to reconnect individuals to positive experience. This article reviews current insights into blunted positivity in depression, evaluating evide…	2012	07//Jul/Aug2012	Clinical Psychology & Psychotherapy	19	4	326-340		10.1002/cpp.1799	104470256	#2626	Dunn 2012
Study shows lower antidepressant response in adults affected by childhood trauma.		A depression treatment study that found a high likelihood of early-life stress in patients with depression has also found that abuse experienced at age 7 or younger predicted worse outcomes from antidepressant treatment in adulthood. The outcome findings, which were most robust for patients receiving sertraline, suggest that assessing for childhood trauma might serve as an important component of …	2016	09//	Brown University Psychopharmacology Update	27	9	1-6		10.1002/pu.30167	117633419	#1722
Network of Depressive Symptoms Before and After a Diagnosis of Chronic Kidney Disease.	Jieling Chen; Xinyu Qiao; Junhao Pan; Jiubo Zhao; Huiqun Li; Yahua Cheng; Jinjie Liu; Ni Zhang; Ying Tao	A diagnosis of chronic kidney disease (CKD) may increase the risk for depression. The network perspective focuses on dynamic relationships among individual symptoms, which could advance our understanding of the development of depression during the transition to a diagnosis of CKD. The aim of this study was to use network analysis to examine the longitudinal associations of depressive symptoms fro…	2024	02//	Health Psychology	43	2	132-141		10.1037/hea0001292	174854159	#1	JielingChen 2024
Metacognition, mindfulness and the modification of mood disorders	Teasdale, JD	A distinction is made between metacognitive knowledge (knowing that thoughts are not necessarily always accurate) and metacognitive insight (experiencing thoughts as events in the field of a awareness, rather than as direct readouts on reality). This distinction, and its relevance to preventing relapse and recurrence in depression, is examined within the Interacting Cognitive Subsystems (ICS) the…	1999		CLINICAL PSYCHOLOGY & PSYCHOTHERAPY	6	2	146-155	WOS:000081114100010	10.1002/(SICI)1099-0879(199905)6:2<146::AID-CPP195>3.0.CO;2-E		#22820	Teasdale 1999
Exposure to Vicarious Social Defeat Stress and Western-Style Diets During Adolescence Leads to Physiological Dysregulation, Decreases in Reward Sensitivity, and Reduced Antidepressant Efficacy in Adulthood.	Sial, Omar K; Gnecco, Tamara; Cardona-Acosta, Astrid M; Vieregg, Emily; Cardoso, Ernesto A; Parise, Lyonna F; Bolanos-Guzman, Carlos A	A dramatic increase in the prevalence of major depression and diet-related disorders in adolescents has been observed over several decades, yet the mechanisms underlying this comorbidity have only recently begun to be elucidated. Exposure to western-style diet (WSD), high in both fats (45% kcal) and carbohydrates (35% kcal): e.g., high fat diet (HFD), has been linked to the development of metabol…	2021	/	Frontiers in neuroscience	15	101478481	701919		https://dx.doi.org/10.3389/fnins.2021.701919	34408623	#4895	Sial 2021
A mixed-methods review and meta-synthesis of fears of recurrence and progression in people with mental health conditions.	Coutts-Bain, Daelin; Sharpe, Louise; Techakesari, Pirathat; Forrester, Madeline Anne; Hunt, Caroline	A fear that one's physical illness will recur or worsen has received substantial research attention over the past decade, most notably as fear of cancer recurrence. Indeed, such fear is known to be associated with poorer quality of life, adjustment, and psychopathology. However, fear of a recurrence or progression (FORP) of mental health conditions has received comparatively little study. The pre…	2023	/	Clinical Psychology Review	105	Adams, J., & Scott, J. (2000). Predicting medication adherence in severe mental disorders. Acta Psychiatrica Scandinavica, 101(2), 119-124. https://pubmed.ncbi.nlm.nih.gov/10706011 https://dx.doi.org/10.1034/j.1600-0447.2000.90061.x 2000-13789-004.Addingt	1-16		https://dx.doi.org/10.1016/j.cpr.2023.102342	2024-19368-001	#8853	Coutts-Bain 2023
[Mechanisms of action of antidepressants: new data from Escitalopram].	Fabre, V; Hamon, M	A first improvement in the treatment of depression was achieved in 1970-80 with the development of selective serotonin reuptake inhibitors (SSRI) because these drugs, which are as potent antidepressants as the tricyclics, are devoid of most of the secondary effects of the latter drugs (orthostatic hypotension, weight gain, dry mouth, etc, mainly caused by their capacity to block alpha1-adrenergic…	2003	/	L'Encephale	29	3 Pt 1	259-65			12876551	#8192	Fabre 2003
Clinical course of chronic pelvic pain in women.	Weijenborg, Philomeen T M; Greeven, Anja; Dekker, Friedo W; Peters, Alexander A W; Ter Kuile, Moniek M	A follow-up study on a cohort of women with chronic pelvic pain (CPP) was conducted, to evaluate the clinical course and to identify factors associated with outcome. Participants were over 18 years of age and had initially visited a multidisciplinary CPP-team of a Gynaecological Department of a University Hospital. The course of chronic pelvic pain was evaluated using the Life Chart Interview (LC…	2007	11/02/	PAIN	132		S117-23		10.1016/j.pain.2007.06.020	104747091	#3503	Weijenborg 2007
The WAG/Rij strain: A genetic animal model of absence epilepsy with comorbidity of depressiony	Sarkisova, K; van Luijtelaar, G	A great number of clinical observations show a relationship between epilepsy and depression. Idiopathic generalized epilepsy, including absence epilepsy, has a genetic basis. The review provides evidence that WAG/Rij rats can be regarded as a valid genetic animal model of absence epilepsy with comorbidity of depression. WAG/Rij rats, originally developed as an animal model of human absence epilep…	2011		PROGRESS IN NEURO-PSYCHOPHARMACOLOGY & BIOLOGICAL PSYCHIATRY	35	4	854-876	WOS:000291848000008	10.1016/j.pnpbp.2010.11.010		#21385	Sarkisova 2011
The impact of goal cognition and pain severity on disability and depression in adults with chronic pain: An examination of direct effects and mediated effects via pain-induced fear	Karoly, P; Okun, MA; Ruehlman, LS; Pugliese, JA	A group of 100 adults with chronic low back pain (CLBP), drawn from a larger national sample, completed a questionnaire battery that assessed (among other things) goal conflict and goal self-efficacy, pain severity, pain-induced fear, and 3 months later, two important clinical outcomes: physical disability and depression. Consistent with emerging motivation-centered models of adaptation (e.g., Fo…	2008		COGNITIVE THERAPY AND RESEARCH	32	3	418-433	WOS:000255745000008	10.1007/s10608-007-9136-z		#24087	Karoly 2008
Psychologists', psychiatrists' and other mental health professionals' use of psychoactive medication and therapy: The ongoing stigma connected to psychological problems and treatment.	Godfredsen, Karen	A group of 152 psychologists, psychiatrists and students in mental health professions were studied to determine the prevalence of mental health problems and treatment among clinicians, to assess clinicians' level of comfort with disclosure of their personal experiences in a variety of settings, and to solicit qualitative data related to stigma and disclosure of use of psychotropic medication and …	2005	/	Dissertation Abstracts International: Section B: The Sciences and Engineering	65	12-B	6651			2005-99012-113	#15433	Godfredsen 2005
Women’s experiences of coping with the sexual side effects of antidepressant medication.	O'Mullan, Cathy; Doherty, Maryanne; Coates, Rosemary; Tilley, P.J. Matt	A growing body of evidence has highlighted the sexual side effects of selective serotonin reuptake inhibitor (SSRI) medication. Whilst most of the research has focused on the prevalence and treatment of sexual difficulties, little is known about how patients cope with the SSRI-related sexual side effects. The objective of this study was to explore women’s experiences of coping with the sexual sid…	2014	12//	Psychology & Health	29	12	1388-1406		10.1080/08870446.2014.940951	98254521	#2112	O'Mullan 2014
Antioxidant enzyme and malondialdehyde values in social phobia before and after citalopram treatment.	Atmaca, Murad; Tezcan, Ertan; Kuloglu, Murat; Ustundag, Bilal; Tunckol, Hikmet	A growing body of evidence indicates that oxidative stress is involved in the etiopathogenesis of some psychiatric disorders. In our previous study, we have found that social phobia (SP) seems to be associated with elevated antioxidant enzymes and malondialdehyde (MDA) levels, a lipid peroxidation product. In the present investigation, we sought to determine whether the increased radical burden o…	2004	/	European Archives of Psychiatry and Clinical Neuroscience	254	4	231-235		https://dx.doi.org/10.1007/s00406-004-0484-3	2004-17472-006	#15671	Atmaca 2004
Lasting scars: The impact of depression in early adulthood on subsequent labor market outcomes	Wang, BY; Frank, R; Glied, S	A growing body of evidence indicates that poor health early in life can leave lasting scars on adult health and economic outcomes. While much of this literature focuses on childhood experiences, mechanisms generating these lasting effects-recurrence of illness and interruption of human capital accumulation-are not limited to childhood. In this study, we examine how an episode of depression experi…	2023		HEALTH ECONOMICS	32	12	2694-2708	WOS:001039309400001	10.1002/hec.4747		#22926	Wang 2023
Imipramine reverses alterations in cytokines and BDNF levels induced by maternal deprivation in adult rats	Réus, GZ; dos Santos, MAB; Abelaira, HM; Ribeiro, KF; Petronilho, F; Vuolo, F; Colpo, GD; Pfaffenseller, B; Kapczinski, F; Dal-Pizzol, F; Quevedo, J	A growing body of evidence is pointing toward an association between immune molecules, as well brainderived neurotrophic factor (BDNF) and the depression. The present study was aimed to evaluate the behavioral and molecular effects of the antidepressant imipramine in maternally deprived adult rats. To this aim, maternally deprived and non-deprived (control group) male rats were treated with imipr…	2013		BEHAVIOURAL BRAIN RESEARCH	242		40-46	WOS:000315660100006	10.1016/j.bbr.2012.11.044		#21898	Réus 2013
Routledge handbook of physical activity and mental health.	Ekkekakis, Panteleimon [Ed]; Cook, Dane B [Ed]; Craft, Lynette L [Ed]; Culos-Reed, S. Nicole [Ed]; Etnier, Jennifer L [Ed]; Hamer, Mark [Ed]; Martin Ginis, Kathleen A [Ed]; Reed, Justy [Ed]; Smits, Jasper A. J [Ed]; Ussher, Michael [Ed]	A growing body of evidence shows that physical activity can be a cost-effective and safe intervention for the prevention and treatment of a wide range of mental health problems. As researchers and clinicians around the world look for evidence-supported alternatives and complements to established forms of therapy (medication and psychotherapy), interest in physical activity mounts. The Routledge H…	2013	/	Routledge handbook of physical activity and mental health.		Ahlskog, J. E., Geda, Y. E., Graff-Radford, N. R., & Petersen, R. C. (2011). Physical exercise as a preventive or disease-modifying treatment of dementia and brain aging. Mayo Clinic Proceedings, 86, 876-884.Alzheimer's Association. (2010). 2010 Alzheimer				2013-12519-000	#12529	Ekkekakis 2013
The experience of sleep problems for adolescents with depression in short-term psychological therapy.	Jernslett, Maria; Thackeray, Lisa; Orchard, Faith; Midgley, Nick	A growing body of literature demonstrates a strong relationship between sleep disturbances and depression in adolescence. In spite of this, few studies have explored how adolescents with depression experience sleep problems. The present study aimed to qualitatively explore the experience of sleep problems in adolescents with depression, including their understanding of how a psychological therapy…	2021	/	Clinical Child Psychology and Psychiatry	26	4	938-953		https://dx.doi.org/10.1177/13591045211006157	2022-06502-003	#9061	Jernslett 2021
Depression in midlife women attending a menopause clinic is associated with a history of childhood maltreatment	Shea, AK; Frey, BN; Gervais, N; Lopez, A; Minuzzi, L	A growing body of literature has suggested that the perimenopause and the early postmenopausal years are associated with an increased risk of experiencing symptoms of depression and the development of first-onset and recurrent episodes of major depressive disorder. Multiple risk factors have been identified, including stressful life events and lower socioeconomic status, as well as early life adv…	2022		CLIMACTERIC	25	2	203-207	WOS:000648067500001	10.1080/13697137.2021.1915270		#20138	Shea 2022
Panic disorder and migraine: Comorbidity, mechanisms, and clinical implications.	Smitherman, Todd A; Kolivas, Elizabeth D; Bailey, Jennifer R	A growing body of literature suggests that comorbid anxiety disorders are more common and more prognostically relevant among migraine sufferers than comorbid depression. Panic disorder (PD) appears to be more strongly associated with migraine than most other anxiety disorders. PD and migraine are both chronic diseases with episodic manifestations, involving significant functional impairment and s…	2013	/	Headache: The Journal of Head and Face Pain	53	1	23-45		https://dx.doi.org/10.1111/head.12004	2013-00656-006	#12891	Smitherman 2013
Telomere length and cortisol reactivity in children of depressed mothers	Gotlib, IH; LeMoult, J; Colich, NL; Foland-Ross, LC; Hallmayer, J; Joormann, J; Lin, J; Wolkowitz, OM	A growing body of research demonstrates that individuals diagnosed with major depressive disorder (MDD) are characterized by shortened telomere length, which has been posited to underlie the association between depression and increased instances of medical illness. The temporal nature of the relation between MDD and shortened telomere length, however, is not clear. Importantly, both MDD and telom…	2015		MOLECULAR PSYCHIATRY	20	5	615-620	WOS:000353706400012	10.1038/mp.2014.119		#24129	Gotlib 2015
Implementing a depression improvement intervention in five health care organizations: Experience from the RESPECT-depression trial	Nutting, PA; Gallagher, KM; Riley, K; White, S; Dietrich, AJ; Dickinson, WP	A growing body of research provides strong evidence for the effectiveness of programs to improve the primary care of depression based on the chronic care model. At the same time these changes are difficult to sustain in their original research settings and more difficult to widely disseminate in primary care practice. The RESPECT-Depression trial tested an implementation and dissemination strateg…	2007		ADMINISTRATION AND POLICY IN MENTAL HEALTH AND MENTAL HEALTH SERVICES RESEARCH	34	2	127-137	WOS:000243553200006	10.1007/s10488-006-0090-y		#25166	Nutting 2007
Decoupling as a Mechanism of Change in Mindfulness and Acceptance: A Literature Review	Levin, ME; Luoma, JB; Haeger, JA	A growing body of research within the acceptance and mindfulness-based therapies suggests that these treatments may function in part by reducing or eliminating (i.e., decoupling) the normative relationships between internal experiences and other internal/overt behavior. Examples of decoupling effects found in this review include reduced relationships between urges to smoke and smoking behavior, b…	2015		BEHAVIOR MODIFICATION	39	6	870-911	WOS:000364572600005	10.1177/0145445515603707		#21207	Levin 2015
Antidepressants and age: A new form of evidence for U-shaped well-being through life	Blanchflower, DG; Oswald, AJ	A growing literature argues that mental well-being follows an approximate U-shape through life. Yet in the eyes of some scholars this evidence remains controversial. The reason is that it relies on people's answers to 'happiness' surveys. The present paper explores a different approach. It examines modern data on the use of antidepressant pills (as an implicit signal of mental distress) in 27 Eur…	2016		JOURNAL OF ECONOMIC BEHAVIOR & ORGANIZATION	127		46-58	WOS:000378952200004	10.1016/j.jebo.2016.04.010		#21720	Blanchflower 2016
Stimulated production of interleukin-8 covaries with psychosocial risk factors for inflammatory disease among middle-aged community volunteers.	Marsland, Anna L; Sathanoori, Ramasri; Muldoon, Matthew F; Manuck, Stephen B	A growing literature suggests that psychosocial factors, such as chronic stress and depression, are associated with increased vulnerability to inflammatory disease; however, the mechanisms of this effect remain unclear. One possibility is that these psychosocial characteristics are associated with activation of innate inflammatory pathways. Here, we explore relationships between a range of psycho…	2007	/	Brain, Behavior, and Immunity	21	2	218-228		https://dx.doi.org/10.1016/j.bbi.2006.07.006	2007-01061-008	#14815	Marsland 2007
Neuropsychological predictors of clinical outcome in opiate addiction.	Passetti, F; Clark, L; Mehta, M. A; Joyce, E; King, M	A growing literature supports a role for neurocognitive deficits such as impaired decision-making in the development and maintenance of addictive behaviour. On the basis of these findings, it has been suggested that measures of neurocognitive functioning may be applied to the task of predicting clinical outcome in drug addiction. This in turn may have relevance for differentiating treatment based…	2008	/	Drug and Alcohol Dependence	94	1-3	82-91		https://dx.doi.org/10.1016/j.drugalcdep.2007.10.008	2008-02448-010	#14711	Passetti 2008
Brain-immune crosstalk in the treatment of major depressive disorder.	Branchi, Igor; Poggini, Silvia; Capuron, Lucile; Benedetti, Francesco; Poletti, Sara; Tamouza, Ryad; Drexhage, Hemmo A; Penninx, Brenda W. J. H; Pariante, Carmine M	A growing number of studies are pointing out the need for a conceptual shift from a brain-centered to a body-inclusive approach in mental health research. In this perspective, the link between the immune and the nervous system, which are deeply interconnected and continuously interacting, is one of the most important novel theoretical framework to investigate the biological bases of major depress…	2021	/	European Neuropsychopharmacology	45	Abbasi, S.H., Hosseini, F., Modabbernia, A., Ashrafi, M., & Akhondzadeh, S. (2012). Effect of celecoxib add-on treatment on symptoms and serum IL-6 concentrations in patients with major depressive disorder: randomized double-blind placebo-controlled study	89-107		https://dx.doi.org/10.1016/j.euroneuro.2020.11.016	2021-00818-001	#9730	Branchi 2021
The antidepressant effects of rosiglitazone on rats with depression induced by neuropathic pain	Zong, J; Liao, XZ; Ren, BX; Wang, ZP	A growing number of studies reported that rosiglitazone (a PPARgamma agonist) could ameliorate the painful state and prevent stress-induced depression. However, whether rosiglitazone can prevent pain-induced depression is unclear. This study aimed to explore the antidepressant effects of rosiglitazone in L5 spinal nerve transection (SNT) induced neuropathic pain rats. In addition, AMPK inhibitor …	2018		LIFE SCIENCES	203		315-322	WOS:000432846600036	10.1016/j.lfs.2018.04.057		#23795	Zong 2018
Development and health of adults formerly placed in infant care institutions-Study protocol of the LifeStories project.	Lannen, Patricia; Sand, Hannah; Sticca, Fabio; Ruiz Gallego, Ivan; Bombach, Clara; Simoni, Heidi; Wehrle, Flavia M; Jenni, Oskar G	A growing volume of research from global data demonstrates that institutional care under conditions of deprivation is profoundly damaging to children, particularly during the critical early years of development. However, how these individuals develop over a life course remains unclear. This study uses data from a survey on the health and development of 420 children mostly under the age of three, …	2021	/	Frontiers in Human Neuroscience	14	UEK Administrative Versorgungen (2019). UEK Administrative Versorgungen - Unabhangige Expertenkommission zur Wissenschaftlichen Aufarbeitung der Administrativen Versorgungen [Internet]. Available online at: http://www.uek-administrative-versorgungen.ch/de			https://dx.doi.org/10.3389/fnhum.2020.611691	2021-14701-001	#9723	Lannen 2021
Cognitive, behavioral and physiological reactivity to pain as a predictor of long-term pain in rheumatoid arthritis patients.	Evers, A W; Kraaimaat, F W; van Riel, P L; Bijlsma, J W; Evers, Andrea W M; Kraaimaat, Floris W; van Riel, Piet L C M; Bijlsma, Johannes W J	A heightened reactivity to pain is assumed to play a significant role in the maintenance and exacerbation of pain in patients with chronic pain. In a prospective study involving 95 rheumatoid arthritis (RA) patients, the relative contribution of self-reported cognitive, behavioral and physiological components of pain reactivity were examined for a change in pain within 1 year. Regression analyses…	2001	Aug	PAIN	93	2	139-146		10.1016/S0304-3959(01)00303-7	104724957	#4251	Evers 2001
Perspectives for therapy of treatment-resistant depression.	Papp, Mariusz; Cubala, Wieslaw Jerzy; Swiecicki, Lukasz; Newman-Tancredi, Adrian; Willner, Paul	A high proportion of depressed patients fail to respond to antidepressant drug treatment. Treatment-resistant depression (TRD) is a major challenge for the psychopharmacology of mood disorders. Only in the past decade have novel treatments, including deep brain stimulation (DBS) and ketamine, been discovered that provide rapid and sometimes prolonged relief to a high proportion of TRD sufferers. …	2022	/	British journal of pharmacology	179	17	4181-4200		https://dx.doi.org/10.1111/bph.15596	34128229	#5214	Papp 2022
An interactional approach for pharmacopsychologists and psychologists: Gender concerns	Ackerman, RJ	A knowledge base of culturally sensitive psychotropic pharmacotherapy is encouraged to help patients receive accurate diagnoses and beneficial treatment. Research is best informed if the complexity of individuals is directly addressed beyond main effects in research designs. The interactions of age, sex/gender race/ethnicity, and cultural practices, as well as medication effects, need to be studi…	1999		JOURNAL OF CLINICAL PSYCHOLOGY IN MEDICAL SETTINGS	6	1	39-61	WOS:000079160000003	10.1023/A:1026203314062		#22032	Ackerman 1999
Structure of sleep disturbances and its relation to symptoms of psychopathology: Evidence for specificity.	Koffel, Erin Anne	A large body of research has demonstrated general relations of sleep complaints with psychological disorders, including anxiety, depression, and dissociation/schizotypy. In contrast, very few studies have focused on the specificity of sleep complaints to daytime symptoms. Identifying sleep disturbances that show evidence of specificity is important for differential diagnosis and assessment. This …	2013	/	Dissertation Abstracts International: Section B: The Sciences and Engineering	74	6-B(E)	No-Specified			2013-99240-161	#12611	Koffel 2013
The role of infant factors in postnatal depression and mother-infant interactions.	Murray L; Stanley C; Hooper R; King F; Fiori-Cowley A; Murray, L; Stanley, C; Hooper, R; King, F; Fiori-Cowley, A	A large group of infants of primiparous women who were at high risk fo r postnatal depression (N=188) and a smaller group of those at low risk (N=43) were assessed in the neonatal period using the Neonatal Behavioural Assessment Scale. Poor motor scores and high irritability were strongly predictive of the onset of maternal depression by eight weeks postpartum. These effects obtained after taking…	1996	02//	Developmental Medicine & Child Neurology	38	2	109-119			107213877	#4456	Murray 1996
Semen Sojae Praeparatum alters depression-like behaviors in chronic unpredictable mild stress rats via intestinal microbiota	Chen, YL; Xiao, N; Chen, YX; Chen, XY; Zhong, CF; Cheng, YY; Du, B; Li, P	A large number of Chinese medical books present that Semen Sojae Praeparatum, a fermented food, possesses antidepressant effect, but the mechanism of this antidepressant effect remains largely unknown. This study aimed to explore the effect of Semen Sojae Praeparatum on rats with chronic unpredictable mild stress (CUMS)induced depression. The results showed that Semen Sojae Praeparatum improved d…	2021		FOOD RESEARCH INTERNATIONAL	150			WOS:000722657600005	10.1016/j.foodres.2021.110808		#21572	Chen 2021
The comparative prognostic value of directional preference and centralization: a useful tool for front-line clinicians?	Long A; May S; Fung T	A large number of prognostic factors have been associated with recovery from an episode of back pain, and much emphasis has been placed on psychosocial prognostic factors. The large number of prognostic factors and the lack of comparative analysis of different factors make use of these difficult in clinical practice. The aim of this study was to evaluate the comparative usefulness of a range of f…	2008	12//	Journal of Manual & Manipulative Therapy (Journal of Manual & Manipulative Therapy)	16	4	248-254		10.1179/106698108790818332	105629952	#3314	Long 2008
A Pain Management Program for Chronic Cancer-Treatment-Related Pain: A Preliminary Study.	Robb, Karen A; Williams, John E; Duvivier, Valerie; Newham, Di J	A large proportion of patients may develop chronic pain following cancer treatments such as surgery, radiotherapy, or chemotherapy. These patients can experience significant levels of physical and psychological morbidity. Our aim was to investigate a cognitive-behavioral pain management program (PMP) for cancer patients with chronic treatment-related pain. Thirteen patients (1 man, 12 women; mean…	2006	/	The Journal of Pain	7	2	82-90		https://dx.doi.org/10.1016/j.jpain.2005.08.007	2006-02016-002	#15278	Robb 2006
Sex differences in the chronic mild stress model of depression	Franceschelli, A; Herchick, S; Thelen, C; Papadopoulou-Daifoti, Z; Pitychoutis, PM	A large volume of clinical and experimental evidence documents sex differences in brain anatomy, chemistry, and function, as well as in stress and drug responses. The chronic mild stress model (CMS)is. one of the most extensively investigated animal models of chronic stress. However, only a limited number of studies have been conducted in female rodents despite the markedly higher prevalence of m…	2014		BEHAVIOURAL PHARMACOLOGY	25	5-6	372-383	WOS:000340212900004	10.1097/FBP.0000000000000062		#19004	Franceschelli 2014
Connectivity within the default mode network mediates the association between chronotype and sleep quality.	Tian, Yun; Chen, Xinyuan; Xu, Dan; Yu, Jing; Lei, Xu	A late chronotype is associated with poor sleep quality, but the fundamental neural mechanism underlying this association remains unclear. Eyes-open resting-state functional MRI scans were obtained from 87 participants after extended wakefulness, and four subregions of the default mode network were extracted and analysed. Partial correlation analysis revealed that the functional connectivity betw…	2020	/	Journal of Sleep Research	29	5			https://dx.doi.org/10.1111/jsr.12948	2019-75215-001	#9933	Tian 2020
Using patient characteristics and attitudinal data to identify depression treatment preference groups: a latent-class model.	Thacher, Jennifer A; Morey, Edward; Craighead, W Edward	A latent-class model is used to identify and characterize groups of patients who share similar attitudes towards treating depression. The results predict the probability of preference-group membership on the basis of observable characteristics and answers to attitudinal questions. Understanding the types of preference groups that exist and a patient's probability of membership in each of the grou…	2005	/	Depression and anxiety	21	2	47-54			15884093	#8022	Thacher 2005
Fluoxetine and suicidal ideation.	Tollefson, Gary D.; Tollefson, G D	A letter to the editor is presented in response to an article by Martin H. Teicher on patients who experienced increased suicidal ideation coincident with fluoxetine treatment.	1990	12//	American Journal of Psychiatry	147	12	1691-1693		10.1176/ajp.147.12.1691c	24295405	#4514	Tollefson 1990
Reducing depression among community-dwelling older adults using life-story review: A pilot study.	Moon Fai Chan; P. Leong, Katherine S.; Boon Ling Heng; Koottappal Mathew, Blessy; Banu A. L. Khan, Sher; Sagayamary Lourdusamy, Sumathi; Nagapan, Mina; Sook Fan Woo; Wai Yan Chee; M. Ho, Roger C.; Taylor, Beverley Joan	A life-story review can serve as an effective intervention to express one's inner feelings and provide emotional catharsis. The research aim was to examine the effects of life-story review on depression levels in community-dwelling older adults in Singapore. This pilot experimental pre-post-follow-up study was conducted from July 2012 to February 2013. Twenty-nine older Malays aged 60 and above, …	2014	03//Mar/Apr2014	Geriatric Nursing	35	2	105-110		10.1016/j.gerinurse.2013.10.011	107842733	#2247	MoonFaiChan 2014
Epidemiologic Studies of Psychosocial Factors Associated With Quality of Life Among Patients With Chronic Diseases in Japan	Kojima, M	A link between affective disturbances and physical disorders has been suggested since the Greco-Roman era. However, evidence supporting an association between mind and body is limited and mostly comes from North America and Europe. Additional local epidemiologic studies are needed so that more evidence can be collected on effective treatments and health management. Epidemiologic studies of Japane…	2012		JOURNAL OF EPIDEMIOLOGY	22	1	7-11	WOS:000299189500003	10.2188/jea.JE20110114		#20647	Kojima 2012
Metacognitive Therapy for Depression: A 3-Year Follow-Up Study Assessing Recovery, Relapse, Work Force Participation, and Quality of Life	Solem, S; Kennair, LEO; Hagen, R; Havnen, A; Nordahl, HM; Wells, A; Hjemdal, O	A major challenge in the treatment of depression has been high relapse rates following treatment. The current study reports results from a 3-year follow-up of patients treated with metacognitive therapy (MCT). Thirty-four of the 39 patients enrolled in the original study attended assessment (participation rate of 87%). There were large reductions in symptoms of depression, anxiety, interpersonal …	2019		FRONTIERS IN PSYCHOLOGY	10			WOS:000505775800001	10.3389/fpsyg.2019.02908		#17716	Solem 2019
Pharmacoepidemiology of psychotropic medications in youth.	Safer, Daniel J; Zito, Julie Magno	A major function of pharmacoepidemiology is to analyze large computerized datasets in order to reveal patterns of medication treatment in community populations. Such analyses are commonly used to estimate prevalence, persistence of use, correlates, and trends in treatment. From the early 1990s, pharmacoepidemiologic research on child and adolescent medication patterns became popular methods to as…	2012	/	Pharmacotherapy of child and adolescent psychiatric disorders., 3rd ed.		Aparasu, R. R., & Bhatara, V. (2005). Antipsychotic prescribing trends among youths, 1997-2002. Psychiat Serv 2005; 56: 904. 2005-09093-017. https://dx.doi.org/10.1176/appi.ps.56.8.904 https://pubmed.ncbi.nlm.nih.gov/16088004Barbaresi, W. L., Katusic, S.	7-23		https://dx.doi.org/10.1002/9781119958338.ch2	2014-14227-002	#13007	Safer 2012
Magnetically and electrically tunable transport property of the heterojunction composed of La<sub>0.9</sub>Ca<sub>0.1</sub>MnO<sub>3+δ</sub> and Nb-doped SrTiO<sub>3</sub>	Xie, YW; Sun, JR; Wang, DJ; Liang, S; Lü, WM; Shen, BG	A manganite-based heterojunction composed of an oxygen- rich La0.9Ca0.1 MnO3+delta film and a SrTiO3 substrate doped by 1 wt% Nb has been fabricated, and its transport behaviours were experimentally studied. The junction resistance shows a metal-to-insulator transition at a critical temperature that varies with applied magnetic field. In contrast, bias current does not affect the transition tempe…	2007		JOURNAL OF PHYSICS-CONDENSED MATTER	19	19		WOS:000246567300031	10.1088/0953-8984/19/19/196223		#22285	Xie 2007
Suicidal behavior is attenuated in patients with multiple sclerosis by treatment with electromagnetic fields.	Sandyk, R	A marked decrease in the levels of serotonin (5-HT) and its metabolite (5-HIAA) has been demonstrated in postmortem studies of suicide victims with various psychiatric disorders. Depression is the most common mental manifestation of multiple sclerosis (MS) which accounts for the high incidence of suicide in this disease. CSF 5-HIAA concentrations are reduced in MS patients and nocturnal plasma me…	1996	/	The International journal of neuroscience	87	1-2	5-15			8913816	#8530	Sandyk 1996
Evaluation of the efficacy of pharmacotherapy and psychotherapy in treatment of combat-related post-traumatic stress disorder: A meta-analytic review of outcome studies.	Stewart, Cheryl L; Wrobel, Thomas A	A meta-analysis was conducted to examine the relative effectiveness of the broad-based treatments for combat-related post-traumatic stress disorder (PTSD). The analysis includes 13 pharmacotherapy studies and 12 psychotherapy studies obtained from a PsycINFO database search and a reference search. Studies of pharmacotherapy treatment efficacy demonstrated a significantly greater decrease in reduc…	2009	/	Military Medicine	174	5	460-469		https://dx.doi.org/10.7205/MILMED-D-04-1507	2009-07603-003	#14318	Stewart 2009
Management of patients with Alzheimer's disease: pharmacological treatment and quality of life.	Mossello, Enrico; Ballini, Elena	A methodological approach to quality of life (QoL) assessment in Alzheimer's disease (AD) is challenging and few clinical trials have included it among outcomes, with conflicting results. In this review an indirect appraisal of evidence has been performed, searching the literature for the effect of drug treatments on determinants of QoL in AD. Among clinical factors associated with QoL, possible …	2012	/	Therapeutic advances in chronic disease	3	4	183-93		https://dx.doi.org/10.1177/2040622312452387	23342234	#7039	Mossello 2012
Anatomical and Sensory Experiential Determinants of Synaptic Plasticity in Layer 2/3 Pyramidal Neurons of Mouse Barrel Cortex	Hardingham, NR; Gould, T; Fox, K	A minority of layer 2/3 (L2/3) pyramidal neurons exhibit spike-timing-dependent long-term potentiation (LTP) in normally reared adolescent mice. To determine whether particular subtypes of L2/3 neurons have a greater capacity for LTP than others, we correlated the morphological and electrophysiological properties of L2/3 neurons with their ability to undergo LTP by using a spike-timing-dependent …	2011		JOURNAL OF COMPARATIVE NEUROLOGY	519	11	2090-2124	WOS:000292550800002	10.1002/cne.22583		#22247	Hardingham 2011
Management of self-harm following hospital discharge: role for general practitioners in continuity of care.	Mitchell AJ; Kingdon D; Cross I	A minority of patients who present to the Emergency Department following self-harm are admitted under psychiatric care, whereas almost all patients are discharged back to primary care. From a population perspective, detection of psychosocial needs and attempts at preventing further self-harm may be most effective when based in primary care. Few studies have examined primary care based interventio…	2005	12//	Primary Care & Community Psychiatry	10	4	149-158		10.1185/135525706x56691	106147577	#3820	Mitchell 2005
Burden self-image: a mediating variable of depressive symptoms among chronically ill care recipients.	Dyeson TB	A model in which burden self image (perception of self as a burden on one's caregiver) is a mediating variable between depressive symptoms and health status, financial resources, spirituality, reciprocal behavior, and appraisal of caregiver behavior among older chronically ill care recipients was proposed and tested. Data from 286 elders revealed that burden self image, reciprocal behavior, and g…	2000	02//	Journal of Gerontological Social Work	33	1	17-33		10.1300/j083v33n01_03	107130455	#4339	Dyeson 2000
Neuromodulatory control of interacting medial temporal lobe and neocortex in memory consolidation and working memory.	Cartling, B	A model of the interacting medial temporal lobe and neocortical association areas is formulated and applied to memory consolidation and working memory. A simplified connectivity in terms of superassemblies and assemblies of neurons representing types and values, respectively, of object features is underlying the model. Realistic low-dimensional model neurons, developed in particular to take neuro…	2001	/	Behavioural brain research	126	1-2	65-80			11704253	#8301	Cartling 2001
Learned immobility is also involved in the forced swimming test in mice	Parra, A; Vinader-Caerols, C; Monleón, S; Simón, VM	A modified version of the forced swimming test (FST) was utilised in order to test, for the first time in mice, the learned immobility hypothesis. From this point of view, the subjects learn to be immobile in the first session, being the second one a retention test. The development of habituation was observed by repeating the test. The forgetting was studied by allowing different time intervals b…	1999		PSICOTHEMA	11	2	239-246	WOS:000080149000001			#24907	Parra 1999
Mood-induced changes on the Implicit Association Test in recovered depressed patients.	Gemar, M C; Segal, Z V; Sagrati, S; Kennedy, S J	A mood induction paradigm was used to examine dysphoria-related changes in two types of cognitive processing in individuals who had previously experienced depression. Formerly depressed patients (n = 23) and never-depressed controls (n = 27) completed the Dysfunctional Attitudes Scale, a self-report measure of effortful processing, and performed the Implicit Association Test, an automatic-reactio…	2001	/	Journal of abnormal psychology	110	2	282-9			11358022	#8333	Gemar 2001
Antidepressant drugs to electroconvulsive therapy: Kristina's story.	Sammons, Kristina M; Abraham, Sam	A mother of three children experienced depression after each delivery. The worst bout occurred after the birth of her third child. Antidepressant drugs helped initially, but a change in dosage caused severe decompensating symptoms that resulted in feelings and thoughts that life is not worth living. Health care providers would not facilitate entry into an inpatient program for help. She was told …	2016	/	Journal of Psychosocial Nursing and Mental Health Services	54	8	43-47		https://dx.doi.org/10.3928/02793695-20160725-08	2016-41703-006	#11397	Sammons 2016
A multicultural-ecological assessment tool: Conceptualization and practice with an Asian Indian immigrant woman.	Roysircar, Gargi; Pignatiello, Vincent	A multicultural-ecological (M-Eco) method assesses multiple levels of a client's presentation, such as individual, micro-, meso-, exo-, macro-, and chronosystems. An M-Eco method is a culturally sensitive practice of Bronfenbrenner's (1995) ecological perspective that focuses on behavior's contextual and interactional nature and an individual's interactions within his or her cultural group as wel…	2011	/	Journal of Multicultural Counseling and Development	39	3	167-179		https://dx.doi.org/10.1002/j.2161-1912.2011.tb00149.x	2011-14270-004	#13582	Roysircar 2011
A multidisciplinary approach in treatment of major depressive disorder with psychotic features and mild intellectual disability.	Fernandez A; Tom S; Stadler M; Cain H; Knudsen S	A multidisciplinary approach was developed to treat an individual (Ms. A) with a dual diagnosis of severe Major Depressive Disorder, with Psychotic Features and Mild Intellectual Disability. Ms. A was aggressive, suicidal, and experiencing command hallucinations to kill self and others. The treatment included medications, weekly psychotherapy, case management and therapeutic behavioral modificati…	2005	04//Apr-Jun2005	Mental Health Aspects of Developmental Disabilities	8	2	45-51			106498226	#3922	Fernandez 2005
Interaction of social and neurobiological factors in depression	Blechner, MJ	A multifaceted approach to treating depression may be optimal. Use of antidepressant medication in the United States is very high. While medication has saved lives, in some instances it paradoxically extends depression, if it leads patients to avoid changing life situations and personality patterns that are destructive. involvement of the community in treating depression may be helpful, too, as i…	2008		CONTEMPORARY PSYCHOANALYSIS	44	4	571-580	WOS:000259428000004			#19365	Blechner 2008
The health economic impact of antidepressant usage from a payer's perspective: a multinational study.	Casciano J; Doyle J; Arikian S; Casciano R	A multinational decision analytic model was developed to examine the treatment of major depressive disorder (MDD) in 10 European and American countries. Input to the model was obtained from a meta-analysis of current clinical trial data obtained from the published literature, and local clinical and health economic experts in each market. The patient- and policy-level impact of MDD treatment was m…	2001	Jun	International Journal of Clinical Practice	55	5	292-299			107054424	#4255	Casciano 2001
Loss of Arc renders the visual cortex impervious to the effects of sensory experience or deprivation.	McCurry, Cortina L; Shepherd, Jason D; Tropea, Daniela; Wang, Kuan H; Bear, Mark F; Sur, Mriganka	A myriad of mechanisms have been suggested to account for the full richness of visual cortical plasticity. We found that visual cortex lacking Arc is impervious to the effects of deprivation or experience. Using intrinsic signal imaging and chronic visually evoked potential recordings, we found that Arc(-/-) mice did not exhibit depression of deprived-eye responses or a shift in ocular dominance …	2010	/	Nature neuroscience	13	4	450-7		https://dx.doi.org/10.1038/nn.2508	20228806	#7364	McCurry 2010
A UK NATIONAL SURVEY OF THE MANAGEMENT OF DEPRESSION BY GERIATRICIANS AND OLD-AGE PSYCHIATRISTS	ORRELL, MW; BALDWIN, B; COLLINS, E; KATONA, C	A national postal questionnaire on the management of depression in the elederly was completed by 89 geriatricians and 72 old age psychiatrists. Significant differences were noted in intended choice of antidepressant drugs (using case vignettes), knowledge of antidepressant drugs and knowledge of psychological treatments. Geriatricians were more likely to suggest dose ranges which were subtherapeu…	1995		INTERNATIONAL JOURNAL OF GERIATRIC PSYCHIATRY	10	6	457-467	WOS:A1995RJ13900004	10.1002/gps.930100605		#20495	ORRELL 1995
A national survey of cardiovascular physicians' beliefs and clinical care practices when diagnosing and treating depression in patients with cardiovascular disease.	Feinstein, Robert E; Blumenfield, Michael; Orlowski, Barbara; Frishman, William H; Ovanessian, Simon	A national survey was administered to determine 1) cardiovascular physicians' beliefs about the association between depression and cardiovascular disease (CVD), 2) the methods used to diagnose depression, 3) referral patterns for treatment of depression, and 4) frequency of use and preferred choice of antidepressant. A national survey of 50% of randomly selected U.S. cardiovascular physicians bel…	2006	/	Cardiology in review	14	4	164-9			16788327	#7888	Feinstein 2006
Comparison of UV spectrophotometric and LC methods for the determination of nortriptyline hydrochloride in polysorbate 80 based oil/water (o/w) microemulsions	Moreno, MA; Ballesteros, MP; Frutos, P; Lastres, JL; Castro, D	A new rapid, reliable and specific UV spectrophotometric method was developed for the determination of nortriptyline hydrochloride formulated into o/w microemulsions. The UV spectra of nortriptyline standard solution in methanol and placebo (microemulsion without nortriptyline) were recorded over the wavelength range 200-600 nm and the spectra for placebo and nortriptyline loaded microemulsion we…	2000		JOURNAL OF PHARMACEUTICAL AND BIOMEDICAL ANALYSIS	22	2	287-294	WOS:000085656400009	10.1016/S0731-7085(99)00285-X		#19970	Moreno 2000
LIFE EVENTS AND RELAPSE IN ESTABLISHED BIPOLAR AFFECTIVE-DISORDER	MCPHERSON, H; HERBISON, P; ROMANS, S	A New Zealand cohort of 58 patients with bipolar affective disorder was studied prospectively with three-monthly interviews in order to determine the relationship between life events and their relapses. Careful attention was paid to dating life events and the earliest signs of relapse and to assessing the independence of life events from the illness. No statistically significant association was f…	1993		BRITISH JOURNAL OF PSYCHIATRY	163		381-385	WOS:A1993LY46400016	10.1192/bjp.163.3.381		#20701	MCPHERSON 1993
Randomized controlled trial to evaluate the impact of pharmaceutical care on therapeutic success in HIV-infected patients in southern Brazil.	Telis Silveira, Marysabel Pinto; Guttier, Marilia Cruz; Page, Kimberly; Moreira, Leila Beltrami	A non-blinded randomized controlled trial evaluated efficacy of pharmaceutical care (PC) (Dader method) on self-reported antiretroviral adherence and undetectable plasma viral load (UPVL), compared with usual care (UC) in HIV-positive patients in Brazil. Most were male (63 %), mean age 40.3 years (SD = 10). After 12 months, 79.8 % of those receiving PC versus 73.8 % in UC were adherent (RR 1.05, …	2014	/	AIDS and Behavior	18	Suppl 1	75-84		https://dx.doi.org/10.1007/s10461-013-0596-8	2013-30730-001	#12172	TelisSilveira 2014
Antenatal depression and its relationship with problem-solving strategies, childhood abuse, social support, and attachment styles in a low-income Chilean sample.	Olhaberry, Marcia; Zapata, Johana; Escobar, Marta; Mena, Constanza; Farkas, Chamarrita; Santelices, Maria Pia; Krause, Mariane	A non-experimental, cross-sectional study was performed. A group of 96 pregnant Chilean women with low income and depression were contacted through Public Health Centers. The association between depressive symptoms (BDI>=10) and other variables was analyzed. Low social support satisfaction (SSQ-6), high scores for negative orientation towards problems, childhood physical abuse, insecure attachmen…	2014	/	Mental Health and Prevention	2	3-4	86-97		https://dx.doi.org/10.1016/j.mhp.2014.09.001	2016-43455-006	#12180	Olhaberry 2014
Bayesian monitoring and bootstrap trial simulation: A new paradigm to implement adaptive trial design for testing antidepressant drugs.	Merlo-Pich, Emilio; Bettica, Paolo; Gomeni, Roberto	A novel methodology is proposed for continuous monitoring of efficacy data in ongoing antidepressant clinical trials and for decision making to support progression or discontinuation of the trial or one of the treatment arms. The Posterior Probability of Superiority (PPS) resulting from the application of Monte Carlo Markov Chain approach to a longitudinal model describing the time course of plac…	2009	/	The Open Psychiatry Journal	3	Ashby, D., & Tan, S.-B. (2005). Where's the utility in Bayesian data-monitoring of clinical trials? Clin Trials 2005; 2: 197-208.Berry, D. A. (2006). A guide to drug discovery: bayesian clinical trials. Nat Rev Drug Dis 2006; 5: 27-36.Berry, D. A. (1987).			https://dx.doi.org/10.2174/1874354400903010020	2011-16470-001	#14147	Merlo-Pich 2009
β-blocker binding to human 5-HT<sub>1A</sub> receptors <i>in vivo</i> and <i>in vitro</i>:: Implications for antidepressant therapy	Rabiner, EA; Gunn, RN; Castro, ME; Sargent, PA; Cowen, PJ; Koepp, MJ; Meyer, JH; Bench, CJ; Harrison, PJ; Pazos, A; Sharp, T; Grasby, PM	A novel strategy for improving the treatment of depressive illness is augmentation of antidepressants with a 5-HT1(1A) autoreceptor antagonist. However, trials using the 5-HT1(1A)/beta-blocker pindolol are proving inconsistent. We report how positron emission tomography (PET) and in vitro autoradiography can inform trials of antidepressant augmentation. We show that in healthy volunteers, in vivo…	2000		NEUROPSYCHOPHARMACOLOGY	23	3	285-293	WOS:000088905300007	10.1016/S0893-133X(00)00109-3		#18776	Rabiner 2000
Avoiding monetary loss: A human habenula functional MRI ultra-high field study.	Weidacker, Kathrin; Kim, Seung-Goo; Nord, Camilla L; Rua, Catarina; Rodgers, Christopher T; Voon, Valerie	A number of convergent human neuroimaging and animal studies suggest that habenula neurons fire in anticipation of non-rewarding outcomes, and suppress their firing in anticipation of rewarding outcomes. This normative function of the habenula appears disrupted in depression, and may be critical to the anti-depressant effects of ketamine. However, studying habenula functionality in humans using s…	2021	/	Cortex; a journal devoted to the study of the nervous system and behavior	142	dsp, 0100725	62-73		https://dx.doi.org/10.1016/j.cortex.2021.05.013	34186462	#5236	Weidacker 2021
Medicinal plants for insomnia: a review of their pharmacology, efficacy and tolerability.	Wheatley, David	A number of medicinal plants are traditionally endowed with anxiolytic or sedative properties and, in the context of this revue, both indications are considered since the former may induce a mood conducive to the latter. For any sleep-inducing drug to be effective, a tranquil ambience needs to be established a priori. Thus, physical ailments (i.e. pain), factors interfering with sleep (i.e. noise…	2005	/	Journal of psychopharmacology (Oxford, England)	19	4	414-21			15982998	#8002	Wheatley 2005
Depression with anger attacks.	Fava, Maurizio	A number of phenomenologic studies have demonstrated the marked heterogeneity of unipolar depressive disorders. The authors have recently identified a subtype of depression characterized by the presence of irritability and anger attacks. These attacks are sudden spells of anger accompanied by symptoms of autonomic activation such as tachycardia, sweating, flushing, and tightness of the chest. The…	1998	/	The Journal of Clinical Psychiatry	59	Suppl 18	18-22			1998-11813-003	#16362	Fava 1998
Depression with anger attacks.	Fava, M	A number of phenomenologic studies have demonstrated the marked heterogeneity of unipolar depressive disorders. We have recently identified a subtype of depression characterized by the presence of irritability and anger attacks. These attacks are sudden spells of anger accompanied by symptoms of autonomic activation such as tachycardia, sweating, flushing, and tightness of the chest. They are exp…	1998	/	The Journal of clinical psychiatry	59 Suppl 18	hic, 7801243	18-22			9840194	#8451	Fava 1998
Life events in the 2-year-course of major depression: A prospective study with inpatients.	Reck, Corinna; Backenstras, M; Kronmuller, K.-T; Sommer, G; Fiedler, P; Mundt, Ch	A number of studies has shown a significant relationship between life events/life conditions and depression. However, there are only a few studies investigating the effect of life events/life conditions in patients with severe depression, endogenous subtype. The results are inconsistent. The present study examines the significance of the patients' life events/life conditions for the 2-yr outcome …	1999	/	Der Nervenarzt	70	7	637-644		https://dx.doi.org/10.1007/s001150050489	2001-07326-005	#16275	Reck 1999
The psychological impact of exposure to floods.	Mason V; Andrews H; Upton D	A number of studies have shown a range of symptoms resulting from exposure to natural disasters such as flooding. Among these consequences, individuals may experience symptoms of post-traumatic stress disorder (PTSD), depression and anxiety. The aim of this study was to examine the psychological impact of flooding in the UK. A cross-sectional survey was used to investigate the psychological sympt…	2010	01//	Psychology, Health & Medicine	15	1	61-73		10.1080/13548500903483478	105302356	#3124	Mason 2010
New treatment guidelines for acute bipolar mania: A critical review.	Nivoli, Alessandra M. A; Murru, Andrea; Goikolea, Jose M; Crespo, Jose M; Montes, Jose M; Gonzalez-Pinto, Ana; Garcia-Portilla, Paz; Bobes, Julio; Saiz-Ruiz, Jeronimo; Vieta, Eduard	A number of treatment guidelines for bipolar disorder have been published and updated in the last few years. They are aimed at providing a synthesis of the best available scientific knowledge, and their application to every-day work should be helpful to clinicians. The aim of this report is to critically review recent guidelines focusing on the treatment of manic/hypomanic and mixed episodes. Gui…	2012	/	Journal of Affective Disorders	140	2	125-141		https://dx.doi.org/10.1016/j.jad.2011.10.015	2012-16585-004	#13196	Nivoli 2012
Mourning	Barbier, D	A painful experience Mourning characterizes the grief of a person who has lost a loved one forever. The bereavement that follows is natural and should not be medicated. Mourning is not a disease; it is one of the most painful facts of life. In fact, the more we are attached to someone, the more we will suffer his or her loss. This is unavoidable. The grief expressing our attachment is accompanied…	2001		PRESSE MEDICALE	30	34	1668-1671	WOS:000172497200001			#19487	Barbier 2001
Retrograde amnesia for world knowledge and preserved memory for autobiographic events. A case report.	Markowitsch HJ; Calabrese P; Neufeld H; Gehlen W; Durwen HF; Markowitsch, H J; Calabrese, P; Neufeld, H; Gehlen, W; Durwen, H F	A patient (PC) with severe and chronic retrograde amnesia for world knowledge (tested with famous events and famous faces), but unimpaired autobiographical memory is described. The 64-year-old man had traumatic brain injury four years prior to the present evaluation. Current brain imaging showed principally damage involving the infero-lateral prefrontal and the lateral temporal regions of the lef…	1999	Apr	Cortex: A Journal Devoted to the Study of the Nervous System & Behavior	35	2	243-252			107003394	#4373	Markowitsch 1999
Perinatal Obsessive-Compulsive Disorder	Mavrogiorgou, P; Illes, F; Juckel, G	A perinatal obsessive-compulsive disorder (OCD) is defined as an illness exhibiting first symptoms in the context of pregnancy and the postpartal period. There are no valid data up to date concerning the incidence of OCD, which might be of multifactorial origin, in this period in which females are highly vulnerable for psychiatric diseases. From a clinical point of view, obsessions and compulsion…	2011		FORTSCHRITTE DER NEUROLOGIE PSYCHIATRIE	79	9	507-516	WOS:000295419500013	10.1055/s-0031-1281597		#24742	Mavrogiorgou 2011
The development of valid subtypes for depression in primary care settings - A preliminary study using an explanatory model approach	Karasz, A	A persistent theme in the debate on the classification of depressive disorders is the distinction between biological and environmental depressions. Despite decades of research, there remains little consensus on how to distinguish between depressive subtypes. This preliminary study describes a method that could be useful, if implemented on a larger scale, in the development of valid subtypes of de…	2008		JOURNAL OF NERVOUS AND MENTAL DISEASE	196	4	289-296	WOS:000255105500005	10.1097/NMD.0b013e31816a496e		#19178	Karasz 2008
Lessons from my left foot.	Bodenheimer T; Bodenheimer, Thomas	A personal experience with a chronic foot injury taught me 4 lessons about living with a chronic condition: people with chronic conditions may blame themselves, may feel guilty that other people have to help them, often have a depression that may be worse than the chronic condition, and may lose confidence in their capacity to do anything useful in life. These feelings need to be elicited and add…	2010	11//Nov/Dec2010	Annals of Family Medicine	8	6	550-551		10.1370/afm.1170	104941416	#2967	Bodenheimer 2010
'My disabilities have improved my own OH practice'.	Paterson, Felicity	A personal narrative is presented which explores the author's experience of coping with depression, chronic fatigue syndrome and Lupus and how disability has helped improve her performance as an occupational health practitioner.	2020	03//	Occupational Health & Wellbeing	72	3	15-17			142311577	#850	Paterson 2020
I'm a Psychiatrist--and I Live With Depression.	Gask, Linda	A personal narrative is presented which explores the author's experience of living with recurrent severe major depression while practicing her profession as a psychiatrist.	2016	01//	Psychiatric Times	33	1	9-12			113090844	#1907	Gask 2016
Slow Poison.	Knoll IV, James L.	A personal narrative is presented which explores the author's experience of visiting prison inmate Mr. E., who has end-stage renal disease and refused further dialysis and who shared views on life and the universe.	2011	11//	Psychiatric Times	28	11	8-9			67195179	#2793	Knoll 2011
Opening Up About My Struggle With Recurring Depression: A health care leader shares her story of living with major depression and calls for better treatments.	SUPER, NORA	A personal narrative is presented which explores the author's experiences of suffering from major depressive disorder.	2021	11//	Health Affairs	40	11	1806-1810		10.1377/HLTHAFF.2021.00894	153491901	#469	SUPER 2021
Postpartum depressed mothers' experiences interacting with their children.	Beck CT	A phenomenological study was conducted to investigate the meaning of postpartum depressed mothers' interactions with their infants and older children. A purposive sample of 12 mothers participated. Nine theme clusters emerged when the formulated meanings were organized into categories. Participants were overwhelmed by the responsibilities of caring for their children. Guilt, irrational thinking, …	1996	Mar-Apr	Nursing Research	45	2	98-104			107371635	#4455	Beck 1996
A pilot randomized, double-blind, placebo-controlled study of granisetron in the treatment of sexual dysfunction in women associated with antidepressant use	Jespersen, S; Berk, M; Van Wyk, C; Dean, O; Dodd, S; Szabo, CP; Maud, C	A pilot study was conducted to evaluate the usefulness of granisetron for the treatment of antidepressant induced sexual dysfunction in women. Twelve women with antidepressant induced sexual dysfunction (AISD) were assigned granisetron (n=5) or placebo (n=7) in a 14-day randomized, double-blind, placebo-controlled study. One participant in the granisetron group did not complete the study. Partici…	2004		INTERNATIONAL CLINICAL PSYCHOPHARMACOLOGY	19	3	161-164	WOS:000221282700007	10.1097/00004850-200405000-00007		#18037	Jespersen 2004
Association of a serotonin transporter gene promoter polymorphism with harm avoidance behaviour in an elderly population	Ricketts, MH; Hamer, RM; Sage, JI; Manowitz, P; Feng, F; Menza, M	A polymorphic 44-nucleotide insertion/deletion in the promoter region of the serotonin transporter gene (5-HTTLPR) has been shown to affect the level of expression of the serotonin transporter protein. An association between anxiety-related behavioural traits and the short form of the 5-HTTLPR has been reported. We determined the 5-HTTLPR genotype in genomic DNA samples from 84 subjects (47 Parki…	1998		PSYCHIATRIC GENETICS	8	2	41-44	WOS:000075371300001	10.1097/00041444-199800820-00001		#23262	Ricketts 1998
Associations of hair cortisol concentration with self-reported measures of stress and mental health-related factors in a pooled database of diverse community samples.	Wells, Samantha; Tremblay, Paul F; Flynn, Andrea; Russell, Evan; Kennedy, James; Rehm, Jurgen; Van Uum, Stan; Koren, Gideon; Graham, Kathryn	A pooled database from diverse community samples was used to examine the associations of hair cortisol concentration (HCC) with self-reported stress and stress-linked mental health measures, including depression, anxiety, alcohol and drug use, disability and experiences with aggression. As part of innovative research using a mobile laboratory to study community mental health, data were pooled fro…	2014	/	Stress (Amsterdam, Netherlands)	17	4	334-42		https://dx.doi.org/10.3109/10253890.2014.930432	24903269	#6545	Wells 2014
Effect of Selective Serotonin Reuptake Inhibitor Fluoxetine on Symptoms of Depression-like Behavior in WAG/Rij Rats	Sarkisova, KY; Folomkina, AA	A possibility to correct behavioral symptoms of depression-like behasior in WAG/Rij rats with selective serotonin reuptake inhibitor antidepressant drug fluoxetine was studied. The efficacy of fluoxetine was compared with that of tricyclic antidepressant imipramine. Vehicle-treated WAG/Rij rats compared with the corresponding group of Wistar rats exhibited symptoms of depression-like behavior: a …	2010		ZHURNAL VYSSHEI NERVNOI DEYATELNOSTI IMENI I P PAVLOVA	60	1	98-108	WOS:000278141300011			#22453	Sarkisova 2010
Differential effectiveness of newer and older antidepressants appears mediated by an age effect on the phenotypic expression of depression.	Parker, Gordon	A possible mechanism whereby the serotonin reuptake inhibitor (SSRI) antidepressants may not (overall) be as effective as the tricyclic (TCA) antidepressants is explored. Clinical psychiatrists rated the effectiveness of past antidepressant medications in a clinical panel study of patients with a major depressive disorder, with 200 having previously received a TCA and 219 an SSRI. Analyses indica…	2002	/	Acta Psychiatrica Scandinavica	106	3	168-170		https://dx.doi.org/10.1034/j.1600-0447.2002.02432.x	2002-04191-003	#16002	Parker 2002
Outcome of women admitted to hospital for depressive illness: Factors in the prognosis of severe depression.	Sherrington, J. M; Hawton, K. E; Fagg, J; Andrew, B; Smith, D	A previous study of women 9 months after discharge from inpatient treatment for depression found that low self-esteem as measured by a self-report questionnaire at admission was associated with a worse prognosis. This study investigates the Ss' outcome more than 4 yrs after discharge and the continued prognostic relevance of self-esteem and other variables. 56 women (aged 21-76 yrs) who had been …	2001	/	Psychological Medicine	31	1	115-125		https://dx.doi.org/10.1017/S0033291799002986	2001-17113-009	#16171	Sherrington 2001
A 12-month follow-up study of self-management training for people with chronic disease: are changes maintained over time?	Barlow, J H; Wright, C C; Turner, A P; Bancroft, G V	A previous study reported some improved outcomes at 4-month follow-up after attendance on a lay-led, chronic disease self-management course (CDSMC). The purpose of this study was to determine whether changes were maintained over time (i.e. at 12 months) and to describe participants' current use of self-management techniques. The study was a 12-month follow-up of a sample of 171 participants who a…	2005	11//	British Journal of Health Psychology	10	4	589-599		10.1348/135910705X26317	104800310	#3829	Barlow 2005
Mood state of heroin-dependent persons undergoing methadone detoxification.	Madden, C; Ong, B; Singer, G	A principal components analysis was applied to questionnaire data obtained from 29 heroin-dependent persons (aged 20-34 yrs) at both moderate and low doses of methadone administration. Six factors were identified-a "schizophrenic" factor; a general well-being factor; a mental outlook factor; a neurotic factor; a bipolar extraversion-introversion factor; a bipolar excitation vs euphoria-depression…	1987	/	International Journal of the Addictions	22	1	93-102		https://dx.doi.org/10.3109/10826088709027416	1988-15047-001	#16103	Madden 1987
Genes, environment, and individual differences in responding to treatment for depression.	Uher, Rudolf	A principal weakness of evidence-based psychiatry is that it does not account for the individual variability in therapeutic response among individuals with the same diagnosis. The aim of personalized psychiatry is to remediate this shortcoming and to use predictors to select treatment that is most likely to be beneficial for an individual. This article reviews the evidence that genetic variation,…	2011	/	Harvard review of psychiatry	19	3	109-24		https://dx.doi.org/10.3109/10673229.2011.586551	21631158	#7174	Uher 2011
A controlled study of lithium carbonate in the treatment of alcoholism.	de la Fuente, J R; Morse, R M; Niven, R G; Ilstrup, D M	A prospective double-blind placebo-controlled trial conducted during a 6-month period showed that lithium carbonate was no better than placebo in producing total abstinence in patients with alcoholism, regardless of whether they were depressed. A high dropout rate, the effect of compliance, and difficulties in measuring improvement in these patients impose some limitations in interpreting the res…	1989	/	Mayo Clinic proceedings	64	2	177-80			2493536	#8712	delaFuente 1989
Pattern of depressive disorder among the permanent sterilized women.	Khanam, M; Mullich, M S; Munib, A A	A prospective study was done on 100 permanent sterilized women (age 21 to 40 years) attending two model family planning clinics of Dhaka. By using DSM III-R criteria for major depressive episode, 19 were found to have depressive disorder. Among them 3 were severe, 8 were moderate and rest 8 were mild according to HRSD score. The average number of children in postligated depressive group was 5 in …	1993	/	Bangladesh Medical Research Council bulletin	19	2	45-51			8161334	#8633	Khanam 1993
Awe: a putative mechanism underlying the effects of classic psychedelic-assisted psychotherapy	Hendricks, PS	A psychological model of classic psychedelic-assisted psychotherapy informed by contemporary scientific data is presented in this paper. It is suggested that classic psychedelic-occasioned mystical experience is characterized by profound awe, a discrete emotion experienced in the presence of a vast stimulus requiring accommodation of mental structures. Awe, in turn, promotes the small self, a con…	2018		INTERNATIONAL REVIEW OF PSYCHIATRY	30	4	331-342	WOS:000452280500004	10.1080/09540261.2018.1474185		#19407	Hendricks 2018
Impact of a campaign on the public's attitudes towards depression.	Dietrich S; Mergl R; Freudenberg P; Althaus D; Hegerl U	A public campaign was launched in 2000 as part of the four-level community-based intervention 'Nuremberg Alliance Against Depression' (NAD) in Nuremberg, Germany. Evaluation results will be presented. A baseline survey was done before the campaign in Nuremberg and Wuerzburg (control region), two surveys followed 10 and 22 months after the implementation. Multiple regression analyses were performe…	2010	02//	Health Education Research	25	1	135-150		10.1093/her/cyp050	105311138	#3093	Dietrich 2010
Selective serotonin reuptake inhibitors (SSRIs) in the treatment of elderly depressed patients: a qualitative analysis of the literature on their efficacy and side-effects.	Menting, J E; Honig, A; Verhey, F R; Hartmans, M; Rozendaal, N; de Vet, H C; van Praag, H M	A qualitative analysis of studies on the efficacy and side-effects of selective serotonin reuptake inhibitors (SSRIs) for the treatment of elderly people with depression is presented. Only placebo-controlled or comparison studies of SSRI versus other antidepressants were included. The description and methodological quality of the analysed studies were important criteria in the outcome of the anal…	1996	/	International clinical psychopharmacology	11	3	165-75			8923095	#8529	Menting 1996
Grandmothers raising grandchildren: An exploration of their experiences and emotions.	Williamson, Jonathan; Softas-Nall, Basilia; Miller, Jill	A qualitative study was designed to provide an in-depth understanding of the experiences and emotions of grandmothers raising their grandchildren. Participants included 7 grandmothers ranging in age from 48-80 yrs. In-depth, semistructured interviews were used. A computer program, NUD*IST was used for data coding, and careful and thorough readings were made of transcripts and field notes. The gra…	2003	/	The Family Journal	11	1	23-32		https://dx.doi.org/10.1177/1066480702238468	2003-01043-003	#15910	Williamson 2003
Medication and meaning: Psychotherapy patients' subjective experiences of taking selective serotonin reuptake inhibitors (SSRIS). (depression).	Venarde, David Fleetwood	A qualitative, exploratory study was conducted to investigate the experiences of psychotherapy patients who take selective serotonin reuptake inhibitor (SSRI) anti-depressant medications. The goal of this study was to explore individuals' experiences above and beyond symptom response, focusing on how taking the medications affected patients' perceptions of themselves, their depression, and their …	1999	/	Dissertation Abstracts International: Section B: The Sciences and Engineering	60	4-B	1874			1999-95020-410	#16284	Venarde 1999
General practitioners and depression-First use of the Depression Attitude Questionnaire.	Botega, Neury; Mann, Anthony; Blizard, Robert; Wilkinson, Greg	A questionnaire comprising twenty visual analogue-scale statements about attitudes towards depression was sent to a random sample of 98 general practitioners participating in the Medical Research Council General Practice Research Framework. Seventy-two (73.4%) doctors returned the questionnaire. Data were analysed using principal component and cluster analyses. Four principal components were iden…	1992	/	International Journal of Methods in Psychiatric Research	2	Aitken, R. C. B. (1969) A growing edge of measurement of feelings. J. R. Soc. Med. 62, 989-993.Ashworth, C., Williams, P., & Montano, D. (1984) A scale to measure physicians' beliefs about psychiatric aspects of patient care. Soc. Sci. Med. 19, 1235-1238.	169-180			2012-31002-001	#16555	Botega 1992
A survey of general practitioners' attitudes to the involvement of clergy in patient care.	Jones, A W	A questionnaire was sent to a sample of general practitioners in the Avon health district asking whether they perceived a role for the clergy in patient care. Doctors were questioned about both their theoretical attitudes to and practical involvement of clergy in relation to some 20 specific concerns of patients (for example, bereavement, divorce, depression, chronic illness) and to explain from …	1990	Jul	British Journal of General Practice	40	336	280-283			104750624	#4517	Jones 1990
A cluster-randomised controlled trial of a patient-centred guidebook for patients with ulcerative colitis: effect on knowledge, anxiety and quality of life.	Kennedy A; Robinson A; Hann M; Thompson D; Wilkin D	A randomised controlled trial was undertaken to evaluate the impact of a patient-centred, evidence-based guidebook on knowledge, anxiety and quality of life (QoL) in patients with ulcerative colitis. The information in the book was developed closely with patients and focused on their identified needs. All 240 subjects in the study were on long-term follow-up for ulcerative colitis and were effect…	2003	01//	Health & Social Care in the Community	11	1	64-72		10.1046/j.1365-2524.2003.00399.x	106845070	#4162	Kennedy 2003
Lower back pain and sleep disturbance are reduced following massage therapy.	Field T; Hernandez-Reif M; Diego M; Fraser M	A randomized between-groups design was used to evaluate massage therapy versus relaxation therapy effects on chronic low back pain. Treatment effects were evaluated for reducing pain, depression, anxiety and sleep disturbances, for improving trunk range of motion (ROM) and for reducing job absenteeism and increasing job productivity. Thirty adults (M age=41 years) with low back pain with a durati…	2007	04//	Journal of Bodywork & Movement Therapies	11	2	141-145		10.1016/j.jbmt.2006.03.001	106121014	#3585	Field 2007
Methodological issues in conducting treatment trials for psychological nonepileptic seizures.	LaFrance, W. Curt Jr.; Blum, Andrew S; Miller, Ivan W; Ryan, Christine E; Keitner, Gabor I	A randomized, placebo-controlled trial has yet to be completed in patients with psychological nonepileptic seizures (NES). Treatment publications for NES are limited to class III trials and class IV reports. Little is written on the methodology of treatment trials in NES. The authors describe the procedures and limitations of such a trial to in form future NES treatment trials, based on their pro…	2007	/	The Journal of Neuropsychiatry and Clinical Neurosciences	19	4	391-398		https://dx.doi.org/10.1176/appi.neuropsych.19.4.391	2007-18625-005	#14907	LaFrance 2007
Development and evaluation of an intensive intervention program for children with a chronic health condition: a pilot study.	Creedy D; Ludlow T; Collis D; Cosgrove S	A range of developmental risk factors threatens the psychosocial well-being of children with a chronic health condition (CCHC). Early intervention and prevention programs are emerging as an effective response to improving individual and family coping mechanisms. In particular, efforts to address individual and family coping throughout the important pre-teen transitional ages for CCHC have gained …	2004	12//Dec2004-Jan2005	Contemporary Nurse: A Journal for the Australian Nursing Profession	18	1-2	46-56		10.5172/conu.18.1-2.46	106625492	#3972	Creedy 2004
Vulnerability to Depression Among Adolescents: Implications for Cognitive-Behavioral Treatment.	Reinecke, Mark A; Simons, Anne	A range of factors, including early experience, parent-child interaction patterns, biological factors, and life events, has been associated with the development of depression among adolescents. Relations between early experience, attachment insecurity, and later depression may be mediated by failures to develop adaptive social skills, the acquisition of maladaptive beliefs or schema, or neurochem…	2005	/	Cognitive and Behavioral Practice	12	2	166-176		https://dx.doi.org/10.1016/S1077-7229%2805%2980022-7	2005-09755-004	#15482	Reinecke 2005
The reported use and effectiveness of <i>Hypericum</i> (St John's wort) on affective symptoms in a depression self-help group	Dyson, R; Baldwin, DS; Mayers, AG; Tiernan, A; Jenkins, G	A recent meta-analysis suggested that Hypericum perforatum (St John's wort) is an effective treatment for mild to moderate depression and may have a superior side-effect profile to some antidepressant drugs. The aim of this study was to assess the use of herbal remedies in treating depressive and anxiety symptoms, as reported by members of the UK self-help organization Depression Alliance using s…	2002		PRIMARY CARE PSYCHIATRY	8	3	99-102	WOS:000182616700005	10.1185/135525702125001137		#20988	Dyson 2002
The reported use and effectiveness of Hypericum (St. John's wort) on affective symptoms in a depression self-help group.	Dyson, Ruth; Baldwin, David S; Mayers, Andrew G; Tiernan, Anthony; Jenkins, Gillian	A recent meta-analysis suggested that Hypericum perforatum (St John's wort) is an effective treatment for mild to moderate depression and may have a superior side-effect profile to some antidepressant drugs. The aim of this study was to assess the use of herbal remedies in treating depressive and anxiety symptoms, as reported by members of the UK self-help organization Depression Alliance using s…	2002	/	Primary Care Psychiatry	8	3	99-102		https://dx.doi.org/10.1185/135525702125001137	2003-00246-006	#15941	Dyson 2002
Curcumin and major depression: A randomised, double-blind, placebo-controlled trial investigating the potential of peripheral biomarkers to predict treatment response and antidepressant mechanisms of change.	Lopresti, Adrian L; Maes, Michael; Meddens, Marc J. M; Maker, Garth L; Arnoldussen, Eddy; Drummond, Peter D	A recent randomised, double-blind, placebo controlled study conducted by our research group, provided partial support for the efficacy of supplementation with a patented curcumin extract (500mg, twice daily) for 8 weeks in reducing depressive symptoms in people with major depressive disorder. In the present paper, a secondary, exploratory analysis of salivary, urinary and blood biomarkers collect…	2015	/	European Neuropsychopharmacology	25	1	38-50		https://dx.doi.org/10.1016/j.euroneuro.2014.11.015	2014-55961-001	#12034	Lopresti 2015
Prediction of response to medication and cognitive therapy in the treatment of moderate to severe depression.	Fournier, Jay C; DeRubeis, Robert J; Shelton, Richard C; Hollon, Steven D; Amsterdam, Jay D; Gallop, Robert	A recent randomized controlled trial found nearly equivalent response rates for antidepressant medications and cognitive therapy in a sample of moderate to severely depressed outpatients. In this article, the authors seek to identify the variables that were associated with response across both treatments as well as variables that predicted superior response in one treatment over the other. The sa…	2009	/	Journal of Consulting and Clinical Psychology	77	4	775-787		https://dx.doi.org/10.1037/a0015401	2009-11168-016	#14281	Fournier 2009
Gender differences in response to differing antidepressant drug classes: Two negative studies.	Parker, Gordon; Parker, K; Austin, M. -P; Mitchell, P; Brotchie, H	A recent US study presented data suggesting that depressed women are more likely to respond to selective serotonin reuptake inhibitor (SSRI) than tricyclic (TCA) antidepressant drug therapies. We have undertaken replication studies in two independent databases. We have examined for gender differences in SSRI and TCA antidepressant response in both retrospective and prospective naturalistic uncont…	2003	/	Psychological Medicine	33	8	1473-1477		https://dx.doi.org/10.1017/S0033291703007918	2003-10237-015	#15846	Parker 2003
Typology of mood assessment curves by means of cluster analysis of computerized mathematical descriptions of time-series mood data collected from depressive inpatients treated with antidepressants.	Moller, H J; Leitner, M	A recently developed method for the computerized description of mood curves was applied to self-evaluation mood data of a large sample of 136 depressive inpatients. The values of the mathematical parameters from this description were analysed by cluster analysis to determine different types of mood courses of patients undergoing therapy with antidepressants. In general, the most unfavorable type …	1988	/	Pharmacopsychiatry	21	4	192-6			3205887	#8720	Moller 1988
(<i>S</i>)- and (<i>R</i>)-Fluoxetine as Native Markers in Mass Spectrometry (MS) Binding Assays Addressing the Serotonin Transporter	Hess, M; Höfner, G; Wanner, KT	A recently established and validated LC-ESI-MS/MS method for quantification of fluoxetine was used to implement MS binding assays for the human serotonin transporter (hSERT)-the primary target in the treatment of depression and emotional disorders. As a label-free screening technique, MS binding assays offer the opportunity to perform kinetic, saturation and competition assays using both (S)- and…	2011		CHEMMEDCHEM	6	10	1900-1908	WOS:000296417000017	10.1002/cmdc.201100251		#24000	Hess 2011
Inflation expectations and the recovery from the Great Depression in Germany	Daniel, V; ter Steege, L	A regime shift toward increased inflation expectations is credited with jump-starting the recovery from the Great Depression in the United States. What role did inflation expectations play in Germany that experienced a similarly successful economic upturn in the 1930s? We study inflation expectations in the German recovery across several methods: we conduct a narrative study of media sources; we …	2020		EXPLORATIONS IN ECONOMIC HISTORY	75			WOS:000518491300003	10.1016/j.eeh.2019.101305		#24575	Daniel 2020
Assessing past treatment history - Test-retest reliability of the treatment response to antidepressant questionnaire	Posternak, MA; Young, D; Sheeran, T; Chelminski, I; Franklin, CL; Zimmerman, M	A reliable and valid instrument has yet to be developed that elicits antidepressant treatment history via patient interview. The goal of the present study was to establish the test-retest reliability of the Treatment Response to Antidepressant Questionnaire (TRAQ). The TRAQ is a semistructured inter-view that was designed to collect systematically information regarding previous antidepressant tre…	2004		JOURNAL OF NERVOUS AND MENTAL DISEASE	192	2	95-102	WOS:000189094500002	10.1097/01.nmd.0000110280.19284.47		#20036	Posternak 2004
Electroretinography in patients with winter seasonal affective disorder.	Hebert, Marc; Beattie, Craig W; Tam, Edwin M; Yatham, Lakshmi N; Lam, Raymond W	A retinal sensitivity abnormality has been hypothesized in seasonal affective disorder (SAD). To explore this hypothesis, the electroretinogram (ERG) was used to assess retinal sensitivity at the level of the rod photoreceptor system. We examined 27 depressed patients who met DSM-III-R criteria for major depression, recurrent, with a seasonal (winter) pattern and 23 normal control subjects who we…	2004	/	Psychiatry Research	127	1-2	27-34		https://dx.doi.org/10.1016/j.psychres.2004.03.006	2004-17054-004	#15677	Hebert 2004
The psychosocial sequelae of a second-trimester termination of pregnancy for fetal abnormality.	White-van Mourik, M C; Connor, J M; Ferguson-Smith, M A	A retrospective study to investigate the psychosocial sequelae of a second-trimester termination of pregnancy (TOP) for fetal abnormality (FA) is described. After appropriate consent was obtained, 84 women and 68 spouses were visited 2 years after the event and asked to complete an extensive questionnaire. Most couples reported a state of emotional turmoil after the TOP. There were differences in…	1992	/	Prenatal diagnosis	12	3	189-204			1589421	#8640	White-vanMourik 1992
Clinical pilot experiences using the Marijuana Screening Inventory (MSI-X): screening guidelines and case illustrations.	Alexander D	A review of the literature indicates that there is a need for marijuana specific screening. The Marijuana Screening Inventory (MSI-X) was developed as a psychometrically reliable and valid tool for clinical use in general health and primary care settings. This paper describes the MSI-X, its potential assessment benefits, and clinical screening guidelines. It discusses the pilot application of the…	2003	12//	Journal of Social Work Practice in the Addictions	3	4	29-51		10.1300/j160v03n04_03	106738384	#4077	Alexander 2003
Psychosurgery today.	Laitinen, L V	A review on indications, target points and results of stereotactic operations for treatment of psychiatric diseases is given, based on personal experiences and reports in the literature. As a conclusion the author suggests that the anatomical target should be chosen selectively. There is strong evidence that different approaches lead to different results. Cingulotomy is effective for chronic pain…	1988	/	Acta neurochirurgica. Supplementum	44	140560	158-62			3066132	#8722	Laitinen 1988
Technical communication segmentation of soil roughness profiles	Borselli, L	A robust and flexible algorithm to study spatial series like soil roughness profile has been introduced. It avoids using classic spectral analysis, considers the profile first and foremost as non-stationary and makes it possible to identify the separate domains inside the profile where chosen statistical parameters and roughness indexes have their own value. The method analyses a roughness profil…	1999		EARTH SURFACE PROCESSES AND LANDFORMS	24	1	71-90	WOS:000078214600006	10.1002/(SICI)1096-9837(199901)24:1<71::AID-ESP953>3.0.CO;2-T		#20931	Borselli 1999
Conceptualization of disease timeline predicts posttreatment distress in breast cancer patients.	Rabin C; Leventhal H; Goodin S	A sample of 69 breast cancer patients was assessed before and after cessation of treatment to determine the predictors of posttreatment distress. Patients were assessed approximately 6 weeks before completing chemotherapy treatment, 1 month after completing treatment, and 3 months after completing treatment. Results indicate that timeline beliefs are related to distress: Patients who conceptualiz…	2004	07//	Health Psychology	23	4	407-412		10.1037/0278-6133.23.4.407	106570026	#4011	Rabin 2004
Interactional styles of out-patients with poor adjustment to chronic illness receiving problem-solving counselling.	Drummond-Young M; LeGris J; Browne G; Pallister R; Roberts J	A sample of subjects with poor to fair adjustment to chronic illness is described according to three interactional styles distinguished by patterns of beliefs about the self in relation to others along an axis of purpose, dependency and self-concept. Further, the question of whether differences in style are related to quantitative measures of adjustment, purpose in life, and health and social ser…	1996	11//	Health & Social Care in the Community	3	6	317-329			107308756	#4440	Drummond-Young 1996
International study of expert judgment on therapeutic use of benzodiazepines and other psychotherapeutic medications: I. Current concerns.	Balter, Mitchell B; Ban, Thomas A; Uhlenhuth, Eberhard H	A select international panel of 73 psychiatric experts on the pharmacotherapy of the anxiety and depressive disorders was constituted on the basis of nominations from peers in 44 countries. 66 of the experts completed a questionnaire assessing their judgments and opinions about psychotherapeutic medications. Topics addressed included special indications for use, abuse liability, dependence potent…	1993	/	Human Psychopharmacology: Clinical and Experimental	8	4	253-261		https://dx.doi.org/10.1002/hup.470080404	1994-22566-001	#16543	Balter 1993
General practitioners attitudes towards depression: a study in primary care setting in Brazil.	Botega, N J; Silveira, G M	A self-report instrument comprising twenty visual analogue scale statements about attitudes towards depression was sent to all 110 general practitioners working in primary health care centres in the city of Campinas, Brazil. The statements of the Depression Attitude Questionnaire (DAQ) cover three main areas: nature of depression, treatment preferences and professional reactions regarding depress…	1996	/	The International journal of social psychiatry	42	3	230-7			8889647	#8534	Botega 1996
A survey of Navy physicians' attitudes toward the use of selective serotonin reuptake inhibitors in active duty military personnel.	Knowlan N; Arguello JC; Stewart FI; Knowlan, M N; Arguello, J C; Stewart, F I	A series of recent pharmacological discoveries have produced remarkable advances in psychotherapeutic medications. With the advent of newer antidepressants, there is a high degree of efficacy and a low risk profile. Potential benefits of these medications far outweigh the possible side effects, especially in contrast to older drugs. Navy Medicine now has the ability to treat active duty personnel…	2001	Jun	Military Medicine	166	6	526-529			107064816	#4257	Knowlan 2001
A cognitive behavioural intervention in the context of methadone tapering treatment for opiate addiction - Two single cases	Dzialdowski, A; London, M	A seven-session cognitive behavioural programme was designed in an attempt to facilitate the engagement of opiate-addicted clients in a methadone tapering treatment regime. The programme was based on a functional view of addiction, and cognitive behavioural techniques suggested by Beck's cognitive treatment of depression, motivational interviewing, and relapse prevention adapted to this specific …	1999		CLINICAL PSYCHOLOGY & PSYCHOTHERAPY	6	4	308-323	WOS:000083680400006	10.1002/(SICI)1099-0879(199910)6:4<308::AID-CPP212>3.0.CO;2-S		#25215	Dzialdowski 1999
Mindfulness-based cognitive therapy as an augmentation treatment for obsessive-compulsive disorder.	Key, Brenda L; Rowa, Karen; Bieling, Peter; McCabe, Randi; Pawluk, Elizabeth J	A significant number of obsessive-compulsive disorder (OCD) patients continue to experience symptoms that interfere with their functioning following cognitive behavioural therapy (CBT). Providing an additional augmentation treatment following CBT could help reduce these residual symptoms. Mindfulness interventions that facilitate less reactivity to thoughts and feelings may be helpful for patient…	2017	/	Clinical Psychology & Psychotherapy	24	5	1109-1120		https://dx.doi.org/10.1002/cpp.2076	2017-07094-001	#10974	Key 2017
Do treatments for panic disorder improve sleep in patients with unexplained chest pain?	Belleville, Genevieve; Marchand, Andre; Poitras, Julien; Vadeboncoeur, Alain; Chauny, Jean-Marc; Foldes-Busque, Guillaume; Pelland, Marie-Eve; Lessard, Marie-Josee; Fleet, Richard; Lavoie, Kim L	A significant number of patients with unexplained chest pain (UCP) have panic disorder (PD), and most individuals with PD report poor sleep, including insomnia and nocturnal panic attacks (NPA). The objective of the study was to examine the impact of treatment for PD on sleep problems and to assess the influence of pretreatment insomnia on posttreatment persistence of PD diagnosis and pain severi…	2015	/	Archives of Scientific Psychology	3	1	93-100		https://dx.doi.org/10.1037/arc0000018	2015-34825-001	#11855	Belleville 2015
Recurrent depression: Patient characteristics, clinical course, and current recommendations for management	Kocsis, JH	A significant proportion of depressed patients will experience multiple episodes of depression throughout their lifetimes, and, in recent years, attention has been paid to the identification of risk factors associated with a recurrent course of major depression. Residual depressive symptoms following acute phase therapy appears to be the most important clinical risk factor leading to recurrence. …	2006		CNS SPECTRUMS	11	12	6-11	WOS:000243195900002	10.1017/S1092852900015200		#23376	Kocsis 2006
Group metacognitive therapy for severe antidepressant and CBT resistant depression: A baseline-controlled trial.	Papageorgiou, Costas; Wells, Adrian	A significant proportion of individuals experience treatment-resistant depression, defined as a lack of or limited response to current recommended treatments. This study evaluated the effectiveness of group metacognitive therapy (GMCT) for patients who had not responded to both antidepressants and cognitive-behaviour therapy. Following a no-treatment baseline monitoring period, ten patients recei…	2015	/	Cognitive Therapy and Research	39	1	14-22		https://dx.doi.org/10.1007/s10608-014-9632-x	2014-32179-001	#11625	Papageorgiou 2015
"I need to talk about it": A qualitative analysis of trauma-exposed women's reasons for treatment choice.	Angelo, Frank N; Miller, Helen E; Zoellner, Lori A; Feeny, Norah C	A significant proportion of individuals suffering from posttraumatic stress disorder do not seek or receive effective treatment. Understanding the reasons why an individual chooses to seek treatment or prefers one treatment to another is a critical step to improve treatment seeking. To begin to understand these reasons, we conducted a qualitative analysis of the reasons women gave for choosing a …	2008	/	Behavior Therapy	39	1	13-21		https://dx.doi.org/10.1016/j.beth.2007.02.002	2008-03026-003	#14701	Angelo 2008
Psychological factors and trajectories of post‐surgical pain: A longitudinal prospective study.	Giusti, Emanuele M.; Lacerenza, Marco; Gabrielli, Samantha; Manzoni, Gian Mauro; Manna, Chiara; D'Amario, Federico; Marcacci, Maurilio; Castelnuovo, Gianluca	A significant proportion of patients do not experience relief from pain during the early postsurgical period after joint arthroplasty and are at risk for developing chronic pain. The objectives of this study were to identify biopsychosocial factors associated with acute postsurgical pain trajectories and with pain intensity and interference after 1, 3, and 12 months. Two hundred ten patients list…	2022	02//	Pain Practice	22	2	159-170		10.1111/papr.13074	155107007	#410	Giusti 2022
Association between circadian activity rhythms and mood episode relapse in bipolar disorder: a 12-month prospective cohort study	Esaki, Y; Obayashi, K; Saeki, K; Fujita, K; Iwata, N; Kitajima, T	A significant proportion of patients with bipolar disorder experience mood episode relapses. We examined whether circadian activity rhythms were associated with mood episode relapses in patients with bipolar disorder. This prospective cohort study included outpatients with bipolar disorder who participated in a study titled "Association between the Pathology of Bipolar Disorder and Light Exposure…	2021		TRANSLATIONAL PSYCHIATRY	11	1		WOS:000707954600001	10.1038/s41398-021-01652-9		#20276	Esaki 2021
A resilience framework for promoting stable remission from depression	Waugh, CE; Koster, EHW	A significant proportion of people in remission from depression will experience a recurrence of depression. One theoretical mechanism for this recurrence is that with each additional episode of depression, people become more sensitive to the deleterious effects of less powerful stressors. We propose that research on resilience the ability to adapt to and recover from stress - can inform intervent…	2015		CLINICAL PSYCHOLOGY REVIEW	41		49-60	WOS:000363827000006	10.1016/j.cpr.2014.05.004		#23981	Waugh 2015
Order and disorder: Navigating narrative tensions in the experience of treatment resistant depression.	Kroch, Ella; Breheny, Mary; van Kessel, Kirsten; Taylor, Joanne	A significant proportion of people with depression do not experience expected recovery following treatment with antidepressant medication and are considered to have treatment resistant depression. Despite this, there is relatively little research exploring the experiences of this group of people, who represent a significant minority of those who experience depression. The current study addressed …	2022	/	Qualitative Psychology	9	3	273-288		https://dx.doi.org/10.1037/qup0000192	2021-42940-001	#9465	Kroch 2022
Cost analysis of paroxetine versus imipramine in major depression.	Bentkover, J D; Feighner, J P	A simulation decision analytical model was used to compare the annual direct medical costs of treating patients with major depression using the selective serotonin reuptake inhibitor (SSRI) paroxetine or the tricyclic antidepressant (TCA) imipramine. Medical treatment patterns were determined from focus groups of general and family practitioners and psychiatrists in Boston, Dallas and Chicago, US…	1995	/	PharmacoEconomics	8	3	223-32			10155618	#8568	Bentkover 1995
Correlates of high HIV viral load and antiretroviral therapy adherence among viremic youth in the United States enrolled in an adherence improvement intervention.	Amico, K. Rivet; Crawford, Jessica; Ubong, Ini; Lindsey, Jane C; Gaur, Aditya H; Horvath, Keith; Goolsby, Rachel; Johnson, Megan Mueller; Dallas, Ronald; Heckman, Barbara; Filipowicz, Teresa; Polier, Melissa; Rupp, Betty M; Hudgens, Michael	A sizable portion of youth (ages 13-24) living with HIV in the United States have unsuppressed viral load. The AIDS Interventions (ATN) 152 study [evaluating the Triggered Escalating Real-Time Adherence (TERA) intervention] baseline data were examined to identify correlates of high viremia (> 5000 copies/mL) and self-reported adherence, which can help in planning of differentiated services for vi…	2021	/	AIDS Patient Care and STDs	35	5	145-157		https://dx.doi.org/10.1089/apc.2021.0005	2021-45124-001	#9589	Amico 2021
Sub-threshold manic symptoms in recurrent major depressive disorder are a marker for poor outcome	Smith, DJ; Forty, L; Russell, E; Caesar, S; Walters, J; Cooper, C; Jones, I; Jones, L; Craddock, N	A small but significant proportion of patients with major depressive disorder (MDD) report mild manic symptoms which are below the diagnostic threshold for a hypomanic episode.We tested for an association between sub-threshold manic symptoms and clinical outcome in almost 600 patients with recurrent MDD who also had no known family history of bipolar disorder.9.6% of this large sample had a life-…	2009		ACTA PSYCHIATRICA SCANDINAVICA	119	4	325-329	WOS:000263855500011	10.1111/j.1600-0447.2008.01324.x		#16745	Smith 2009
Long-lasting modulation of synaptic plasticity in rat hippocampus after early-life complex febrile seizures.	Notenboom, Robbert G. E; Ramakers, Geert M. J; Kamal, Amer; Spruijt, Berry M; de Graan, Pierre N. E	A small fraction of children with febrile seizures appears to develop cognitive impairments. Recent studies in a rat model of hyperthermia-induced febrile seizures indicate that prolonged febrile seizures early in life have long-lasting effects on the hippocampus and induce cognitive deficits. However, data on network plasticity and the nature of cognitive deficits are conflicting. We examined th…	2010	/	European Journal of Neuroscience	32	5	749-758		https://dx.doi.org/10.1111/j.1460-9568.2010.07321.x	2010-18673-006	#13879	Notenboom 2010
Patients and doctors in dialogue about chronic illness.	Lockerman, Georgene R	A small group of patients with chronic illnesses and primary care doctors participated in a structured, facilitated dialogue about chronic illness. Using a dialogue model adapted from the Public Conversations Project (Becker, Chasin, Chasin, Herzig and Roth, 1995; Herzig, 1998) that emphasizes experience-based knowledge and the sharing of experiences across differences, participating patients and…	2006	/	Dissertation Abstracts International: Section B: The Sciences and Engineering	67	5-B	2838			2006-99022-066	#15107	Lockerman 2006
Role of Well-Being Therapy in Achieving a Balanced and Individualized Path to Optimal Functioning	Ruini, C; Fava, GA	A specific psychotherapeutic strategy for increasing psychological well-being and resilience, well-being therapy (WBT), based on Ryff's conceptual model, has been developed and tested in a number of randomized controlled trials. The findings indicate that flourishing and resilience can be promoted by specific interventions leading to a positive evaluation of one's self, a sense of continued growt…	2012		CLINICAL PSYCHOLOGY & PSYCHOTHERAPY	19	4	291-304	WOS:000305891600003	10.1002/cpp.1796		#22426	Ruini 2012
Do patients with diabetes type 2 or chronic heart failure understand a medication plan?	Botermann, L; Wachter, A; Monzel, K; Krueger, K; Ewen, S; Mahfoud, F; Griese-Mammen, N; Schulz, M; Laufs, U	A standardized medication plan (MP) was recently enacted into German law ( 31a SGB V). The purpose of our study was to assess if patients with chronic diseases requiring polymedication understand the standardized MP and can transfer the given information into practice. 100 patients who took at least five medicines regularly were prospectively included in a cross-sectional study: 50 patients with …	2017		PHARMAZIE	72	12	764-768	WOS:000426406700010	10.1691/ph.2017.7773		#23754	Botermann 2017
Discrete states of synaptic strength in a stochastic model of spike-timing-dependent plasticity.	Elliott, Terry	A stochastic model of spike-timing-dependent plasticity (STDP) postulates that single synapses presented with a single spike pair exhibit all-or-none quantal jumps in synaptic strength. The amplitudes of the jumps are independent of spiking timing, but their probabilities do depend on spiking timing. By making the amplitudes of both upward and downward transitions equal, synapses then occupy only…	2010	/	Neural Computation	22	1	244-272		https://dx.doi.org/10.1162/neco.2009.07-08-814	2009-24156-008	#14039	Elliott 2010
Character strengths intervention for nurturing well-being among Pakistan's university students: A mixed-method study	Green, ZA	A strengths intervention, The Good Life, was developed for this study to augment Pakistani university students' PERMA-oriented well-being. The intervention strategy focused on all 24 strengths, observing strengths in others, and developing the lesser strengths based on the dominant ones. Intervention best practices from positive, vocational, and educational psychology were also implemented to sup…	2022		APPLIED PSYCHOLOGY-HEALTH AND WELL BEING	14	1	252-277	WOS:000687941500001	10.1111/aphw.12301		#18678	Green 2022
The serotonergic system in mood disorders and suicidal behaviour	Mann, JJ	A stress-diathesis explanatory model of suicidal behaviour has proved to be of heuristic value, and both clinical and neurobiological components can be integrated into such a model. A trait deficiency in serotonin input to the anterior cingulate and ventromedial prefrontal cortex is found in association with suicide, and more recently non-fatal suicidal behaviour, and is linked to decision-making…	2013		PHILOSOPHICAL TRANSACTIONS OF THE ROYAL SOCIETY B-BIOLOGICAL SCIENCES	368	1615		WOS:000315377500011	10.1098/rstb.2012.0537		#22461	Mann 2013
Selective effects of citalopram in a mouse model of stress-induced anhedonia with a control for chronic stress.	Strekalova, Tatyana; Gorenkova, Natalia; Schunk, Edward; Dolgov, Oleg; Bartsch, Dusan	A stress-induced decrease in sucrose preference in rodents is regarded as an analog of anhedonia, a key symptom of depression. We investigated the effects of citalopram, administrated via drinking water (15 mg/kg/day), in a mouse model of stress-induced anhedonia. In this model, chronic stress induces anhedonia in a subset of C57BL/6N mice, while the remaining animals do not show a hedonic defici…	2006	/	Behavioural pharmacology	17	3	271-87			16572005	#7916	Strekalova 2006
The concepts of fatigue and depression in cancer.	Reuter K; Harter M	A strong association between fatigue and depression in cancer patients has been reported repeatedly in clinical studies. The distinction remains difficult, mainly because of the similar phenomenology of fatigue and depression. It is the aim of this paper to work out similarities and differences in the conception of fatigue and depressive disorders. For that, a differentiation between depression a…	2004	05//	European Journal of Cancer Care	13	2	127-134		10.1111/j.1365-2354.2003.00464.x	106781161	#4029	Reuter 2004
Type I interferon signaling genes in recurrent major depression: Increased expression detected by whole-blood RNA sequencing.	Mostafavi, S; Battle, A; Zhu, X; Potash, J. B; Weissman, M. M; Shi, J; Beckman, K; Haudenschild, C; McCormick, C; Mei, R; Gameroff, M. J; Gindes, H; Adams, P; Goes, F. S; Mondimore, F. M; MacKinnon, D. F; Notes, L; Schweizer, B; Furman, D; Montgomery, S. B; Urban, A. E; Koller, D; Levinson, D. F	A study of genome-wide gene expression in major depressive disorder (MDD) was undertaken in a large population-based sample to determine whether altered expression levels of genes and pathways could provide insights into biological mechanisms that are relevant to this disorder. Gene expression studies have the potential to detect changes that may be because of differences in common or rare genomi…	2014	/	Molecular Psychiatry	19	12	1267-1274		https://dx.doi.org/10.1038/mp.2013.161	2014-54567-004	#12214	Mostafavi 2014
Illness Representation, Fatigue, and Depressive Symptoms in Patients with Stable Coronary Disease.	Fennessy, Michelle M	A study of secondary prevention behaviors and the influences of illness representation, fatigue, and depressive symptoms was carried out using a descriptive, correlation design. Leventhal's Self Regulation Model was the theoretical basis for this study. The purpose of this research was to examine the influence of illness representation, fatigue, and depressive symptoms for secondary prevention be…	2011	01//	Illness Representation, Fatigue & Depressive Symptoms in Patients With Stable Coronary Disease		Ph.D.	168 p-168 p			109858534	#2922	Fennessy 2011
Illness representation, fatigue, and depressive symptoms in patients with stable coronary disease.	Fennessy, Michelle M	A study of secondary prevention behaviors and the influences of illness representation, fatigue, and depressive symptoms was carried out using a descriptive, correlation design. Leventhal's Self Regulation Model was the theoretical basis for this study. The purpose of this research was to examine the influence of illness representation, fatigue, and depressive symptoms for secondary prevention be…	2012	/	Dissertation Abstracts International: Section B: The Sciences and Engineering	73	6-B	3526			2012-99240-333	#13075	Fennessy 2012
The relationship between cognitive appraisal, affect, and catastrophizing in patients with chronic pain.	Jones DA; Rollman GB; White KP; Hill ML; Brooke RI; Jones, David A; Rollman, Gary B; White, Kevin P; Hill, Marilyn L; Brooke, Ralph I	A study was conducted to clarify the nature of catastrophizing, a construct that is frequently referred to in the chronic pain literature. Information regarding 3 affective experience and 3 affect regulation dimensions was gathered from a heterogeneous sample of 104 chronic pain patients by using a semistructured clinical interview and the Affect Regulation and Experience Q-Sort (AREQ). Self-repo…	2003	Jun	Journal of Pain	4	5	267-277			106701303	#4126	Jones 2003
Adolescent personality disorder symptoms mediate the relationship between perceived parental behavior and axis I symptomatology	Johnson, JG; Quigley, JF; Sherman, MF	A study was conducted to investigate whether adolescent personality disorder symptoms mediate the relationship between perceived parental behavior and Axis I psychiatric symptomatology, The Parental Behavior Form, Personality Diagnostic Questionnaire-Revised, and Revised Hopkins Symptom Checklist (SCL-90-R) were administered to 187 first-year undergraduate students during their first week of coll…	1997		JOURNAL OF PERSONALITY DISORDERS	11	4	381-390	WOS:000071828100008	10.1521/pedi.1997.11.4.381		#23935	Johnson 1997
Phenomenology of rapid cycling manic depression and its treatment with valproate.	Calabrese, Joseph R; Delucchi, Gustavo A	A subgroup of patients who experience more than 4 major mood swings per year are now believed to account for a significant proportion of treatment resistance. In some instances, such rapid cycling is possibly caused by conventional unimodal antidepressants such as tricyclics. The routine use of such antidepressants should be considered ill-advised until patients have been shown to be resistant to…	1989	/	The Journal of Clinical Psychiatry	50	Suppl	30-34			1989-37485-001	#16635	Calabrese 1989
Chemotherapy-induced structural changes in cerebral white matter and its correlation with impaired cognitive functioning in breast cancer patients.	Deprez, Sabine; Amant, Frederic; Yigit, Refika; Porke, Kathleen; Verhoeven, Judith; Van den Stock, Jan; Smeets, Ann; Christiaens, Marie-Rose; Leemans, Alexander; Van Hecke, Wim; Vandenberghe, Joris; Vandenbulcke, Mathieu; Sunaert, Stefan	A subgroup of patients with breast cancer suffers from mild cognitive impairment after chemotherapy. To uncover the neural substrate of these mental complaints, we examined cerebral white matter (WM) integrity after chemotherapy using magnetic resonance diffusion tensor imaging (DTI) in combination with detailed cognitive assessment. Postchemotherapy breast cancer patients (n = 17) and matched he…	2011	/	Human Brain Mapping	32	3	480-493		https://dx.doi.org/10.1002/hbm.21033	2011-05535-012	#13647	Deprez 2011
Experiential avoidance is associated with medical and mental health diagnoses in a national sample of deployed Gulf War veterans.	Blakey, Shannon M; Halverson, Tate F; Evans, Mariah K; Patel, Tapan A; Hair, Lauren P; Meyer, Eric C; DeBeer, Bryann B; Beckham, Jean C; Pugh, Mary J; Calhoun, Patrick S; Kimbrel, Nathan A	A substantial minority of deployed Gulf War veterans developed posttraumatic stress disorder (PTSD), depression, and several chronic illnesses. Although military combat and exposure to certain nuclear, biological, and chemical agents (NBCs) increase risk for post-deployment health problems, they do not fully explain many Gulf War veteran health diagnoses and are not viable treatment targets. Expe…	2021	/	Journal of psychiatric research	142	jtj, 0376331	17-24		https://dx.doi.org/10.1016/j.jpsychires.2021.07.033	34314990	#5230	Blakey 2021
Psychotherapist Variables That May Lead to Treatment Failure or Termination-A Qualitative Analysis of Patients' Perspectives	Alfonsson, S; Fagernaes, S; Sjöstrand, G; Tyrberg, MJ	A substantial number of patients do not improve from psychotherapy, some even deteriorate, and some terminate treatment prematurely. Identifying therapist variables that may lead to treatment failures from patients' perspectives can inform how psychotherapists can increase effectiveness. Using a semistructured protocol, we interviewed 24 patients who had experienced unsatisfying individual face-t…	2023		PSYCHOTHERAPY				WOS:001108470800001	10.1037/pst0000503		#19201	Alfonsson 2023
How do clinicians choose antidepressants?	MacPherson, Rob; Robson, Ed	A survey of the prescribing practice of a group of 22 psychiatrists working in a Bristol NHS trust found that their preferred choice of antidepressants was surprisingly similar, but reported doses of antidepressants often fell below generally accepted minimum levels. Clinicians used mainly newer antidepressants rather than tricyclics. The choice of antidepressant was based on side effect profile,…	1994	/	Psychiatric Bulletin	18	10	597-599		https://dx.doi.org/10.1192/pb.18.10.597	2000-03550-002	#16514	MacPherson 1994
Posttraumatic stress disorder in women breast cancer survivors treated with high-dose chemotherapy and autologous hematopoietic progenitor stem cell transplant.	Roper, Kimberly Dee	A survey research design was used to (1) assess the incidence of PTSD in women with Stage II-IV breast cancer following high-dose chemotherapy and autologous hematopoietic progenitor stem cell (AHPSC) support; (2) determine the relationship of selected demographic and psychosocial variables to PTSD symptoms. The sample consisted of 151 women who were treated for breast cancer with high-dose chemo…	2000	/	Dissertation Abstracts International: Section B: The Sciences and Engineering	60	9-B	4907			2000-95006-245	#16226	Roper 2000
Integrating Patients' Expectations into the Management of Their Depression: Report of a Symposium at the European College of Neuropsychopharmacology Congress.	Demyttenaere, Koen; Frank, Ellen; Castle, David; Cindik-Herbrüggen, Elif	A symposium held at the 31st European College of Neuropsychopharmacology congress in October 2018 in Barcelona, Spain discussed patients' expectations of treatment of their depression and how these can be integrated into patient management. Since treatment non-compliance is a major problem in patients suffering from depression, it is important to identify patients' expectations to improve treatme…			Advances in Therapy	36		73-90		10.1007/s12325-019-01038-w	139095861	#939
St. John's wort and the treatment of mild to moderate depression: a systematic review.	Clement, Kimberly; Covertson, Catherine R; Johnson, Mary Jane; Dearing, Karen	A systematic review of randomized controlled trials was conducted to determine the efficacy of St. John's Wort (SJW) in the treatment of mild to moderate depression. The Boyak and Lookinland Methodological Quality Index was used to evaluate the studies. Despite methodological concerns, all studies demonstrated a significant drop in the Hamilton Depression Rating Scale scores for clients taking SJ…	2006	/	Holistic nursing practice	20	4	197-203			16825922	#7880	Clement 2006
Paroxetine in the treatment of elderly depressed patients in general practice: a double-blind comparison with amitriptyline.	Hutchinson, D R; Tong, S; Moon, C A; Vince, M; Clarke, A	A total of 101 patients entered a double-blind, parallel-group study in general practice, comparing the efficacy and tolerability of paroxetine and amitriptyline in elderly depressed patients. All patients received placebo for 1 week followed by active therapy for a total of 6 weeks. Medication was randomly allocated, two-thirds of the patients took paroxetine (20 mg daily) and one-third received…	1992	/	International clinical psychopharmacology	6 Suppl 4	icp, 8609061	43-51			1431010	#8651	Hutchinson 1992
A European study of views on the use of monoamine oxidase inhibitors.	Paykel, E S; White, J L	A total of 1269 psychiatrists, from 15 European countries, completed a questionnaire assessing treatment choice in depressive and anxiety disorders, with particular focus on diagnostic and other factors determining use of monoamine oxidase inhibitors (MAOIs). Tricyclic and similar antidepressants were used most commonly--MAOIs were used as first-choice therapy for depressive or anxiety disorders …	1989	/	The British journal of psychiatry. Supplement		6	9-17			2619976	#8701	Paykel 1989
Antidepressants may not assist recovery in practice: a naturalistic prospective survey.	Brugha, T S; Bebbington, P E; MacCarthy, B; Sturt, E; Wykes, T	A total of 130 people attending psychiatric hospitals within 6 months of onset or relapse of an episode of depressive disorder were interviewed about their symptoms and treatment at the time of their initial contact. After a mean 4-month interval, 119 were reassessed to test the hypothesis that patients treated with antidepressants would be significantly more likely to be clinically improved comp…	1992	/	Acta psychiatrica Scandinavica	86	1	5-11			1414401	#8653	Brugha 1992
[Electroconvulsive therapy in psychiatric clinics in Germany in 1995].	Muller, U; Klimke, A; Janner, M; Gaebel, W	A total of 451 German psychiatric hospitals were asked in 1995 about their use of electroconvulsive therapy (ECT). As ECT nowadays is well accepted as a therapeutic tool, we wanted to compare our data with data collected in former inquiries in 1977 and 1985 and to acquire information from the new German States. Since 1977, the use of ECT has evidently increased. The psychiatric hospitals that oft…	1998	/	Der Nervenarzt	69	1	15-26			9522329	#8470	Muller 1998
Health-related quality of life in patients with major depression who are treated with moclobemide.	Walker, V; Streiner, D L; Novosel, S; Rocchi, A; Levine, M A; Dean, D M	A total of 651 depressed patients completed self-administered health-related quality-of-life (HRQOL) questionnaires during treatment with moclobemide in order to evaluate whether general and psychopathology-specific HRQOL questionnaires could detect changes in depressed patients receiving treatment. Patients were treated with moclobemide on an outpatient basis over an 8-week period; questionnaire…	1995	/	Journal of clinical psychopharmacology	15	4 Suppl 2	60S-67S			7593733	#8589	Walker 1995
Decline in co-residence of parents and children among older Kuwaiti men and women: what are the significant correlates?	Shah NM; Badr HE; Yount K; Shah MA; Shah, Nasra M; Badr, Hanan E; Yount, Kathryn; Shah, Makhdoom A	A trend towards decline in co-residence with children is apparent in several countries while it is absent in others. The objectives of this paper are to address the patterns of co-residence with children among older Kuwaiti men and women aged 60+ and to assess the determinants of such patterns within the context of rapid socioeconomic changes occurring in the country (n = 1588). The data for this…	2011	06//	Journal of Cross-Cultural Gerontology	26	2	157-174		10.1007/s10823-011-9138-x	104650037	#2845	Shah 2011
Nightmare distress, psychiatric symptoms and gender.	Purvey, Michelle Helene	A university sample of 237 undergraduates from a psychology course at San Francisco State University completed the Nightmare Distress Questionnaire (NDQ) and the Brief Symptom Inventory (BSI). These measures were used to test associations between nightmare distress and psychological disturbance. Differences in gender, race, and experience of abuse were also assessed. Eight participants taking an …	2001	/	Dissertation Abstracts International: Section B: The Sciences and Engineering	62	3-B	1594			2001-95018-292	#16152	Purvey 2001
Subthreshold depressive symptoms in elders: a phenomenological exploration.	Hostetter CM	A vast amount of research has not been able to significantly improve either the detection or treatment of depressive symptoms in elders. A thorough literature search identified subthreshold depressive symptoms to be more common in elders than diagnostic symptoms. The inclusion of subthreshold symptoms along with depressive symptoms meeting diagnostic criteria has distorted research findings and i…	2003	01//	Subthreshold Depressive Symptoms in Elders: A Phenomenological Exploration		Ph.D.	213 p-213 p			109842069	#4167	Hostetter 2003
When drug-centred psychopharmacology meets person-centred psychopharmacotherapy-antidepressants	Murawiec, S	A vibrant discussion on the monoamine theory of depression and the use of serotonergic modulators in the treatment of this disorder was triggered by a systematic review published by Moncrieff et al. in "Molecular Psychiatry" in 2022. Many experts considered this work as referring to a hypothesis that now is only of historical significance. Another publication, co-authored by Moncrieff, proposed a…	2022		PSYCHIATRIA I PSYCHOLOGIA KLINICZNA-JOURNAL OF PSYCHIATRY AND CLINICAL PSYCHOLOGY	22	4	204-213	WOS:001029410500001	10.15557/PiPK.2022.0027		#19737	Murawiec 2022
A North American regional reanalysis climatology of the Haines Index	Lu, W; Charney, JJ; Zhong, SR; Bian, XD; Liu, SH	A warm-season (May through October) Haines Index climatology is derived using 32-km regional reanalysis temperature and humidity data from 1980 to 2007. We compute lapse rates, dewpoint depressions, Haines Index factors A and B, and values for each of the low-, mid-and high-elevation variants of the Haines Index. Statistical techniques are used to investigate the spatial and temporal variability …	2011		INTERNATIONAL JOURNAL OF WILDLAND FIRE	20	1	91-103	WOS:000288901800008	10.1071/WF08196		#24758	Lu 2011
Moderate acute alcohol intoxication has minimal effect on surround suppression measured with a motion direction discrimination task.	Read, Jenny C A; Georgiou, Renos; Brash, Claire; Yazdani, Partow; Whittaker, Roger; Trevelyan, Andrew J; Serrano-Pedraza, Ignacio	A well-studied paradox of motion perception is that, in order to correctly judge direction in high-contrast stimuli, subjects need to observe motion for longer in large stimuli than in small stimuli. This effect is one of several perceptual effects known generally as "surround suppression." It is usually attributed to center-surround antagonism between neurons in visual cortex, believed to be med…	2015	/	Journal of vision	15	1	15.1		https://dx.doi.org/10.1167/15.1.5	25583875	#6434	Read 2015
Depression and sleep disorders:: Clinical relevance, economic burden and pharmacological treatment	Brunello, N; Armitage, R; Feinberg, I; Holsboer-Trachsler, E; Léger, D; Linkowski, P; Mendelson, WB; Racagni, G; Saletu, B; Sharpley, AL; Turek, F; Van Cauter, E; Mendlewicz, J	A wide range of studies have been published over the past two decades that involve the intersection of sleep EEG, insomnia, psychiatric illness (especially depressive disorders) and psychopharmacology. Much of value has been discovered, but there have also been false starts and contradictory results. There is in fact strong evidence that insomnia is associated with medical and psychiatric illness…	2000		NEUROPSYCHOBIOLOGY	42	3	107-119	WOS:000089789900001	10.1159/000026680		#17107	Brunello 2000
Meta-analyses and antidepressant prescribing.	Lenox-Smith, Alan; D'yachkova, Yulia; Deberdt, Walter; Raskin, Joel	A. Cipriani et al. (see record 2009-03044-002) have performed a network meta-analysis based on 117 clinical trials of 12 antidepressants. From their analysis they draw conclusions about all possible pair-wise comparisons of treatments. We believe this meta-analysis should not be used as a foundation for conclusive prescribing guidance. We are asking that the findings of network meta-analyses be i…	2010	/	Journal of Psychopharmacology	24	4	629-630		https://dx.doi.org/10.1177/0269881110364440	2010-06932-025	#13978	Lenox-Smith 2010
Analysis of drop-out data in treatment trials.	Everitt, B. S	A. J. Wearden et al (see record 1998-04425-006), in their statistical analysis of data from a randomized, double-blind, placebo-controlled treatment trial of fluoxetine and graded exercise for chronic fatigue syndrome, used last-observation-carried-forward to replace values missing because Ss dropped out of the study, and used change scores to estimate the treatment effects. It is now well known …	1998	/	The British Journal of Psychiatry	173		271		https://dx.doi.org/10.1192/bjp.173.3.271a	1998-12455-017	#16361	Everitt 1998
Treatment-Resistant Depression in an Adolescent Treated with Clozapine: Weighing the Options in a Young Suicidal Patient.	Whitlock, Kevin; Smith, Noah; Poulsen, Raul J.; Coffey, Barbara J.	A. was a 13-year-old Hispanic biological female to a male transgender adolescent with a psychiatric history of major depression, anxiety, and trauma who was involuntarily admitted to an inpatient child and adolescent psychiatry unit for recent and recurrent suicide attempts and self-harming behaviors. History of Present Illness Mother reported that A. had experienced significant depressive sympto…	2020	06//	Journal of Child & Adolescent Psychopharmacology	30	5	342-344		10.1089/cap.2020.29184.bjc	144323235	#773	Whitlock 2020
Metacognitive beliefs about rumination in recurrent major depression.	Papageorgiou, Costas; Wells, Adrian	A. Wells and G. Matthews (1994, 1996) proposed that perseverative negative thinking, such as depressive rumination and anxious worry, is supported by metacognitive beliefs concerning the functions and consequences of these styles of thinking. However, to date no studies have investigated metacognitive beliefs about rumination. This study examined the presence and content of metacognitive beliefs …	2001	/	Cognitive and Behavioral Practice	8	2	160-164		https://dx.doi.org/10.1016/S1077-7229%2801%2980021-3	2002-12372-005	#16138	Papageorgiou 2001
ABC of anxiety and depression.	Gask, Linda [Ed]; Chew-Graham, Carolyn [Ed]	ABC of Anxiety and Depression is a practical guide to the assessment, treatment and management of patients with anxiety and depression as they commonly present in primary care. It begins with an introduction to views on the understanding of anxiety and depression. The following chapters cover how anxiety and depression present in different patient groups such as children and young people, adults,…	2014	/	ABC of anxiety and depression.						2014-16601-000	#12092	Gask 2014
The relationship between abdominal pain and emotional wellbeing in children and adolescents in the Raine Study	Ayonrinde, OT; Ayonrinde, OA; Adams, LA; Sanfilippo, FM; O'Sullivan, TA; Robinson, M; Oddy, WH; Olynyk, JK	Abdominal pain is a common reason for medical visits. We examined the prevalence, gastrointestinal, and emotional significance of abdominal pain in a population-based cohort serially followed up from birth to 17 years. Children and adolescents from Generation 2 of the Raine Study participated in comprehensive cross-sectional assessments at ages 2, 5, 8, 10, 14 and 17 years. At 17 years, medical h…	2020		SCIENTIFIC REPORTS	10	1		WOS:000562806900007	10.1038/s41598-020-58543-0		#21424	Ayonrinde 2020
Antidepressants for the treatment of abdominal pain-related functional gastrointestinal disorders in children and adolescents.	Kaminski A; Kamper A; Thaler K; Chapman A; Gartlehner G	Abdominal pain-related functional gastrointestinal disorders (FGIDs) are among the most common medical problems in paediatric medicine. Frequently, physicians prescribe antidepressants as a second-line treatment for children and adolescents with FGIDs. To date, the evidence on the benefits and harms of antidepressants for the treatment of abdominal pain-related FGIDs has not been assessed systema…	2011	01//	Cochrane Database of Systematic Reviews			N.PAG-N.PAG			108236823	#2913	Kaminski 2011
Trait Sensitivity to Negative and Positive Feedback Does Not Interact With the Effects of Acute Antidepressant Treatment on Hedonic Status in Rats	Surowka, P; Noworyta, K; Rygula, R	Aberrant cognition plays a pivotal role in the development and maintenance of depression. One of the most important cognitive distortions associated with depression is aberrant sensitivity to performance feedback. Under clinical conditions, this sensitivity can be measured using the probabilistic reversal learning (PRL) test, which has also been recently implemented in animal studies. Although th…	2020		FRONTIERS IN BEHAVIORAL NEUROSCIENCE	14			WOS:000570591000001	10.3389/fnbeh.2020.00147		#24548	Surowka 2020
Corticomotor depression is associated with higher pain severity in the transition to sustained pain: A longitudinal exploratory study of individual differences.	Seminowicz, David A; Thapa, Tribikram; Schabrun, Siobhan M	Aberrant motor cortex plasticity is hypothesized to contribute to chronic musculoskeletal pain, but evidence is limited. Critically, studies have not considered individual differences in motor plasticity or how this relates to pain susceptibility. Here we examined the relationship between corticomotor excitability and an individual's susceptibility to pain as pain developed, was sustained and res…	2019	/	The Journal of Pain	20	12	1498-1506		https://dx.doi.org/10.1016/j.jpain.2019.06.005	2019-40391-001	#10247	Seminowicz 2019
Altered risky decision making in patients with early non-affective psychosis.	Luk, M. S. K; Chang, W. C; Chong, C. S. Y; Siu, C. M. W; Chan, S. K. W; Lee, E. M. H; Hui, C. L. M; Sun, Y. N; Lee, T. M. C; Lo, T. L; Chen, E. Y. H	Abnormal risky decision making may represent an important factor contributing to functional impairment in psychotic disorders. Previous research revealed impaired decision making under risk in patients with chronic schizophrenia. However, risky decision making is under-studied in the early course of illness. We examined risky decision making in 33 patients with early non-affective psychosis and 3…	2021	/	European Archives of Psychiatry and Clinical Neuroscience	271	4	723-731		https://dx.doi.org/10.1007/s00406-019-00994-2	2019-11393-001	#9756	Luk 2021
Hypothesis: cytokines may be activated to cause depressive illness and chronic fatigue syndrome.	Ur, E; White, P D; Grossman, A	Abnormalities in the regulation of the hypothalamo-pituitary-adrenal (HPA) axis are a well recognised feature of endogenous depression. The mechanism underlying this phenomenon remains obscure although there is strong evidence suggesting excessive CRH activity at the level of the hypothalamus. We propose a novel hypothesis in which we suggest that the aetiological antecent to CRH hyperactivity is…	1992	/	European archives of psychiatry and clinical neuroscience	241	5	317-22			1606197	#8638	Ur 1992
Relationship between depression and work outcomes following liver transplantation: the nursing perspective.	Newton SE	About 15% of Americans will experience a major depressive disorder during their lives (Stuart, 1994). Depression is defined by the daily persistence of depressed mood throughout the day, or the marked and regular loss of interest in regular daily activities (Stuart). Research indicates persons with chronic illnesses have higher rates of depression than the general public. Recent evidence indicate…	2003	03//March/April2003	Gastroenterology Nursing	26	2	68-72		10.1097/00001610-200303000-00006	106863996	#4145	Newton 2003
Anxiety during ketamine infusions is associated with negative treatment responses in major depressive disorder.	Aust, Sabine; Gartner, Matti; Basso, Laura; Otte, Christian; Wingenfeld, Katja; Chae, Woo Ri; Heuser-Collier, Isabella; Regen, Francesca; Cosma, Nicoleta Carmen; van Hall, Franziska; Grimm, Simone; Bajbouj, Malek	About 20 to 30 percent of patients with Major Depressive Disorder (MDD) do not respond to standard treatment and are considered treatment-resistant. The N-methyl-d-aspartate (NMDA) glutamate receptor antagonist ketamine has demonstrated rapid antidepressant effects in treatment-resistant MDD, but it is unknown whether its acute psychological effects are related to the later antidepressant effect.…	2019	/	European Neuropsychopharmacology	29	4	529-538		https://dx.doi.org/10.1016/j.euroneuro.2019.02.005	2019-08805-001	#10539	Aust 2019
Ketamine's fast-acting antidepressant mechanisms: state of the art and new research perspectives	Marcatili, M; Stefana, A; Sala, C; Conti, L; Colmegna, F; Clerici, M; Dakanalis, A	About a third of patients with major depressive disorder (MDD) do not have an adequate response to first-line antidepressant treatment, i.e., develop a treatment-resistant depression (TRD). The partial understanding of MDD pathophysiology currently constitutes the major barrier to clinical and research progress on this topic. However, recent advances in genome editing techniques as well as in ind…	2022		RIVISTA DI PSICHIATRIA	57	2	57-66	WOS:000789985900001			#16721	Marcatili 2022
Moderators of continuation phase cognitive therapy's effects on relapse, recurrence, remission, and recovery from depression.	Vittengl, Jeffrey R; Clark, Lee Anna; Jarrett, Robin B	About half of patients who respond to acute-phase cognitive therapy (CT) for major depressive disorder (MDD) will relapse/recur within 2 years; continuation-phase CT lowers this risk. We analyzed demographic, clinical, cognitive, social-interpersonal, and personality variables to clarify which patients continuation-phase CT helps to avoid relapse and recurrence and achieve remission and recovery.…	2010	/	Behaviour Research and Therapy	48	6	449-458		https://dx.doi.org/10.1016/j.brat.2010.01.006	2010-09971-002	#13939	Vittengl 2010
Discontinuation symptoms: comparison of brief interruption in fluoxetine and paroxetine treatment.	Judge, R; Parry, M G; Quail, D; Jacobson, J G	Abrupt interruption or cessation of selective serotonin reuptake inhibitor (SSRI) treatment may result in discontinuation or treatment interruption symptoms. Recent reports suggested these symptoms occur more frequently with shorter half-life SSRIs. Previous studies indicated a 5-8-day treatment interruption resulted in fewer discontinuation-emergent adverse events in fluoxetine-treated patients …	2002	/	International clinical psychopharmacology	17	5	217-25			12177584	#8267	Judge 2002
Educating health care trainees and professionals about suicide prevention in depressed adolescents.	Rice, Timothy R; Sher, Leo	Abstract Adolescent depression is a highly prevalent disorder with significant morbidity and suicide mortality. It is simultaneously highly responsive to treatment. Adolescents wish to discuss depression with their providers, and providers routinely receive opportunities to do so. These characteristics of prevalence, morbidity, mortality, responsiveness, and accessibility make adolescent depressi…	2013	09//	International Journal of Adolescent Medicine & Health	25	3	221-229		10.1515/ijamh-2013-0056	104093597	#2406	Rice 2013
Evaluation of service users' experiences of participating in an exercise programme at the Western Australian State Forensic Mental Health Services.	Wynaden, Dianne; Barr, Lesley; Omari, Omar; Fulton, Anthony	ABSTRACT Approximately 210 patients are admitted each year to the Western Australian State Forensic Mental Health Service, and most present with psychotic illness, along with other physical and mental comorbidities. In 2010, a healthy lifestyle programme, which included a formal exercise programme coordinated by an exercise physiologist, was introduced at the service. A self-report questionnaire …	2012	06//	International Journal of Mental Health Nursing	21	3	229-235		10.1111/j.1447-0349.2011.00787.x	104556874	#2643	Wynaden 2012
Effectiveness of a Mindfulness-Based Intervention in the Management of Musculoskeletal Pain in Nursing Workers.	Lopes, Shirlene Aparecida; Vannucchi, Bruna Pesce; Demarzo, Marcelo; Cunha, Ângelo Geraldo José; Nunes, Maria do Patrocínio Tenório	Abstract Background Chronic pain is a prevalent disorder in nursing workers worldwide. Several studies have proposed measures to mitigate this critical scenario. Mindfulness-based interventions (MBI) have been found to have promising results in the treatment of this disorder. Aims To quantify the effectiveness of an adapted mindfulness program (AMP) in the management of musculoskeletal pain (MSP)…	2019	02//	Pain Management Nursing	20	1	32-38		10.1016/j.pmn.2018.02.065	134796727	#1146	Lopes 2019
Testing the relationship between a self-management intervention for recurrent depression and health outcomes.	Hagerty, Bonnie M.; Bathish, Melissa A.	Abstract Background Depression is a leading cause of disability globally. It is a recurrent chronic illness that affects over three million people worldwide. Self-management has been found to positively impact depression outcomes but few techniques or interventions are theory-based and can be used either with or without the support of mental health care providers. Objectives This study aimed to t…	2018	12//	Applied Nursing Research	44		76-81		10.1016/j.apnr.2018.10.001	132719704	#1184	Hagerty 2018
Neuronal differences between chronic low back pain and depression regarding long-term habituation to pain.	Rodriguez-Raecke, R; Ihle, K; Ritter, C; Muhtz, C; Otte, C; May, A	Abstract Background Longitudinal studies of experimental pain are rare and little is known about the differences regarding sensitization and habituation over longer periods in patients with chronic pain or depression compared with controls. Methods We used a standardized longitudinal painful heat paradigm that was designed to induce long-term habituation in 19 patients with chronic low back pain …	2014	/	European Journal of Pain	18	5	701-711		https://dx.doi.org/10.1002/j.1532-2149.2013.00407.x	2014-15195-013	#12375	Rodriguez-Raecke 2014
The impact on new-onset stress and PTSD in relatives of critically ill patients explored by diaries study (The "INSPIRED" study).	Schoeman, Tom; Sundararajan, Krishnaswamy; Micik, Svatka; Sarada, Pooja; Edwards, Suzanne; Poole, Alexis; Chapman, Marianne	Abstract Background There is rising prevalence of post-traumatic-stress-disorder (PTSD) in patients and their relatives after ICU discharge. The impact of ICU diaries on PTSD in relatives of critically ill patients in Australia has not been fully evaluated. Objectives To determine if relatives of an Australian critically ill population were interested in using ICU diaries. To determine the preval…	2018	11//	Australian Critical Care	31	6	382-389		10.1016/j.aucc.2017.11.002	132920194	#1205	Schoeman 2018
The Effect of The Cognitive Behavioral Therapy and Pharmacotherapy on Infertility Stress: A Randomized Controlled Trial.	Faramarzi, Mahbobeh; Pasha, Hajar; Esmailzadeh, Seddigheh; Kheirkhah, Farzan; Heidary, Shima; Afshar, Zohreh	Abstract Background: Infertility has been described as creating a form of stress leading to a variety of psychological problems. Both psychotherapy and pharmacotherapy are effective treatments for infertility stress. The aim of this study was to evaluate the effectiveness of cognitive behavioral therapy along with fluoxetine for improvement infertility stress in infertile women. Materials and Met…	2013	11//Oct-Dec2013	International Journal of Fertility & Sterility	7	3	199-206			90284037	#2364	Faramarzi 2013
Depression and Coping Behaviors Are Key Factors in Understanding Pain in Interstitial Cystitis/Bladder Pain Syndrome.	Muere, Abi; Tripp, Dean A.; Nickel, J. Curtis; Kelly, Kerri-Lynn; Mayer, Robert; Pontari, Michel; Moldwin, Robert; Carr, Lesley K.; Yang, Claire C.; Nordling, Jorgen	Abstract Background: Interstitial Cystitis/Bladder Pain Syndrome (IC/BPS) is a urologic chronic pelvic pain syndrome with suboptimal treatment outcomes. Catastrophizing is an empirically supported risk factor for greater IC/BPS pain. Aims: In this study, a moderated multiple mediation model is tested in which several additional psychosocial risk factors (depression, illness and wellness-focused b…	2018	10//	Pain Management Nursing	19	5	497-505		10.1016/j.pmn.2017.11.001	132178632	#1233	Muere 2018
Attitudes to depression and its treatment in primary care.	Weich S; Morgan L; King M; Nazareth I	ABSTRACT BACKGROUND: Undertreatment of depression in primary care is common. Efforts to address this tend to overlook the role of patient attitudes. Our aim was to validate and describe responses to a questionnaire about attitudes to depression and its treatment in a sample with experience of moderate and severe depressive episodes.MethodCross-sectional survey of 866 individuals with a confirmed …	2007	09//	Psychological Medicine	37	9	1239-1248		10.1017/s0033291707000931	105830714	#3533	Weich 2007
Patient Perceptions of Life-limiting Chronic Obstructive Pulmonary Disease.	Rubio, Melissa	Abstract Chronic obstructive pulmonary disease (COPD) is a life-limiting, progressive disease that eventually leads to death. Despite medical models supporting the use of quantitative measurements of airflow limitation to guide treatment, research on the patient perspective remains limited. This study explores a group of 6 patients living with stage IV COPD. Using qualitative methodology, this st…	2019	02//	Journal for Nurse Practitioners	15	2	183-188		10.1016/j.nurpra.2018.10.005	134402091	#1142	Rubio 2019
Is it worth it? Greater risk aversion with lower life satisfaction among depressed individuals.	Young, Bethany E; Goodmann, Danielle R; Hamlin, Erica; Tabaczyk, Olivia; Dunn, Laura B; Munoz, Ricardo F; Leykin, Yan	ABSTRACT Decisions of individuals with depression are often risk-averse. Risk-aversion may also extend to decisions regarding treatment, which may cause individuals to forgo or delay treatment. It is also well established that depression is associated with lower satisfaction with life. However, whether life satisfaction is associated with risk aversion for individuals with depression is not yet k…	2023	/	Psychology, Health & Medicine		American Psychiatric Association (2013). Diagnostic and statistical manual of mental disorders, (5th ed.). 2013-14907-000.Atkinson, T. M., Mendoza, T. R., Sit, L., Passik, S., Scher, H. I., Cleeland, C., & Basch, E. (2010). The brief pain inventory and it	No-Specified		https://dx.doi.org/10.1080/13548506.2023.2211805	2023-73976-001	#9066	Young 2023
Does depressive-type schizophrenia exist? How do we prove it?: An updated review and overview.	Huang, Jianjie; Zhuo, Chuanjun; Song, Xueqin; Li, Yachen; Jing, Rixing; Tian, Hongjun; Wang, Lina; Mao, Fuqiang; Li, Shen; Jiang, Ronghuan; Chen, Suling	Abstract Depressive symptoms can occur at any point in the duration of schizophrenia. However, we are unable to predict if or when depression will occur in schizophrenic patients. Simultaneously, the standard treatment of depression in schizophrenic patients is the combination of antidepressants and antipsychotics, which has been minimally effective for most patients. Based on several studies, we…	2019	/	Journal of Nervous and Mental Disease	207	7	555-560		https://dx.doi.org/10.1097/NMD.0000000000001004	2019-40881-004	#10437	Huang 2019
Brain metabonomics study of the antidepressant-like effect of Xiaoyaosan on the CUMS-depression rats by 1H NMR analysis.	Liu, Xiaojie; Zheng, Xingyu; Du, Guanhua; Li, Zhenyu; Qin, Xuemei	Abstract Ethnopharmacological relevance Xiaoyaosan (XYS), a famous TCM prescription with a long history of clinical use for relieving a wide variety of depression symptoms, consists of Radix Bupleuri (Bupleurum chinense DC.), Radix Angelicae Sinensis (Angelica sinensis (Oliv.) Diels), Radix PaeoniaeAlba (Paeonia lactiflora Pall.), Rhizoma Atractylodis Macrocepha lae (Atractylodes macrocephala Koi…	2019	05/10/	Journal of Ethnopharmacology	235		141-154		10.1016/j.jep.2019.01.018	135255889	#1054	Liu 2019
Adverse childhood experiences and depressive symptoms among young adult hispanic immigrants: Moderating and mediating effects of distinct facets of acculturation stress.	Bravo, Lilian G; Nagy, Gabriela A; Stafford, Allison McCord; McCabe, Brian E; Gonzalez-Guarda, Rosa M	Abstract Hispanic immigrants experience more adverse childhood experiences (ACEs) and depressive symptom chronicity/severity than non-Hispanic peers. Acculturation stress relates to both depressive symptoms and ACEs, but the mechanism is not well-understood. We conducted a secondary data analysis of baseline data, from an ongoing longitudinal study to test theoretically-based mediating and modera…	2021	/	Issues in Mental Health Nursing		Aiken, L. H. (2007). US nurse labor market dynamics are key to global nurse sufficiency . Health Services Research, 42 (3Pt 2), 1299- 1320 https://pubmed.ncbi.nlm.nih.gov/17489916 https://dx.doi.org/10.1111/j.1475-6773.2007.00714.x 2007-07018-003.Alcantar	No-Specified		https://dx.doi.org/10.1080/01612840.2021.1972190	2021-86939-001	#9661	Bravo 2021
Child abuse and neglect as risk factors for comorbidity between depression and chronic pain in adulthood.	Macedo, Brisa Burgos Dias; von Werne Baes, Cristiane; Menezes, Itiana Castro; Juruena, Mario F	Abstract It is estimated that comorbidity between depression and chronic pain reaches more than half of the depressed adult patients around the world. Evidence indicates that some stressors, such as early-life stress (ELS), mediate the co-occurrence of depression and chronic pain. This study aimed to assess whether ELS or any of its subtypes could be considered as risk factors for comorbidity bet…	2019	/	Journal of Nervous and Mental Disease	207	7	538-545		https://dx.doi.org/10.1097/NMD.0000000000001031	2019-40881-002	#10438	Macedo 2019
Have Broad-Based Community and Professional Education Programs Influenced Mental Health Literacy and Treatment Seeking of those with Major Depression and Suicidal Ideation?	Goldney RD; Fisher LJ	Abstract Mental health literacy is the knowledge and beliefs about mental disorders that aid in their recognition, management, or prevention; it is also a determinant of help seeking. As such, it is presumed to be important in community suicide prevention programs. In Australia there have been a number of government, professional, and charitable organizations as well as pharmaceutical company sui…	2008	04//	Suicide & Life-Threatening Behavior	38	2	129-142		10.1521/suli.2008.38.2.129	105797657	#3438	Goldney 2008
The role of attachment style, adverse childhood experiences and dissociation in migraine.	Mays, Iain; Flynn, Jack; McGuire, Brian; Egan, Jonathan	ABSTRACT Migraine and chronic migraine are caused by a combination of modifiable and non-modifiable genetic, social, behavioral and environmental risk factors. Further research of possible modifiable risk factors for this headache disorder is merited, given its role as one of the leading causes of years lived with disability per year. The first aim of this online cross-sectional study was to inve…	2021	/	Journal of Trauma & Dissociation		Adams, A. M., Serrano, D., Buse, D. C., Reed, M. L., Marske, V., Fanning, K. M., & Lipton, R. B. (2015). The impact of chronic migraine: The Chronic Migraine Epidemiology and Outcomes (CaMEO) study methods and baseline results . Cephalalgia, 35 (7), 563-	No-Specified		https://dx.doi.org/10.1080/15299732.2021.1989114	2022-01320-001	#9639	Mays 2021
Disordered eating and psychological well-being in overweight and nonoverweight adolescents: Secular trends from 1999 to 2010.	Loth, Katie; Wall, Melanie; Larson, Nicole; Neumark-Sztainer, Dianne	ABSTRACT Objective In this research study, we examine how both overweight and nonoverweight adolescent girls and boys fared from 1999 to 2010 in terms of disordered eating behaviors and psychosocial well-being. Method A repeated cross-sectional design was used. Participants were recruited from public schools in 1999 ( n = 3072, mean age = 14.6 ± 1.8) and 2010 ( n = 2793, mean age = 14.4 ± 2.0). S…	2015	04//	International Journal of Eating Disorders	48	3	323-327		10.1002/eat.22382	103779797	#2047	Loth 2015
Depressive Symptoms Before and After Elective Hysterectomy.	Vandyk, Amanda Digel; Brenner, Ingrid; Tranmer, Joan; Van Den Kerkhof, Elizabeth	ABSTRACT Objective To examine the factors associated with depressive symptoms before and after surgery in women who undergo elective hysterectomy. Design A secondary analysis of longitudinal data from a prospective cohort study designed to understand chronic postsurgical pain in women. Setting One acute care hospital in southeastern, Ontario, over a 4-year period (2006-2010). Participants Three h…	2011	09//Sep/Oct2011	JOGNN: Journal of Obstetric, Gynecologic & Neonatal Nursing	40	5	566-576		10.1111/j.1552-6909.2011.01278.x	104511009	#2819	Vandyk 2011
Cancer treatment survey (CaTS): Development and validation of a new instrument to measure patients' preparation for chemotherapy and radiotherapy.	Schofield, Penelope; Gough, Karla; Ugalde, Anna; Carey, Mariko; Aranda, Sanchia; Sanson-Fisher, Rob	Abstract Objective: Cancer patients experience high levels of pre treatment anxiety. Chemotherapy and radiotherapy are threatening medical procedures. Preparation for these procedures should include the provision of sensory and procedural information, and addressing fears. The aim of this study was to develop a cancer treatment survey (CaTS) to assess the preparation for chemotherapy and radiothe…	2012	/	Psycho-Oncology	21	3	307-315		https://dx.doi.org/10.1002/pon.1896	2012-06016-010	#13278	Schofield 2012
The efficacy of mindfulness-based meditation therapy on anxiety, depression, and spirituality in Japanese patients with cancer.	Ando M; Morita T; Akechi T; Ito S; Tanaka M; Ifuku Y; Nakayama T	Abstract Objective: The primary goal of the study was to assess the efficacy of mindfulness-based meditation therapy on anxiety, depression, and spiritual well-being of Japanese patients undergoing anticancer treatment. A secondary goal was to assess the relationships among anxiety, depression, spiritual well-being, growth, appreciation, pain, and symptoms. Methods: The subjects were 28 patients …	2009	12//	Journal of Palliative Medicine	12	12	1091-1094		10.1089/jpm.2009.0143	105263536	#3137	Ando 2009
Association between hearing loss and suicidal ideation among middle-aged and older adults.	Park, Junghyun; Lee, Othelia; McKee, Michael	Abstract Objectives Hearing loss (HL) is regarded as a major risk factor for late-life depression. This study aims to further examine the association between HL and suicidal ideation (SI) among middle-aged and older adults using a nationally representative sample. Method The study sample comprised 34,142 adults (aged 50+) drawn from the 2015 to 2018 National Survey on Drug Use and Health. SI was …	2021	/	Aging & Mental Health		Akram, B., & Batool, M. (2020) . Suicidal behavior among the youth with and without sensory impairment: Prevalence and comparison . OMEGA - Omega, 81 (3) , 393- 311 . https://dx.doi.org/10.1177/0030222818779711American Psychiatric Association . (2013). Di	No-Specified		https://dx.doi.org/10.1080/13607863.2021.1919991	2021-46203-001	#9697	Park 2021
Community agency directors' attitudes on depression treatment among older korean americans and barriers to providing services.	Kim, Eunhye; Washington, Tiffany R	Abstract Objectives: The purpose of this study is to explore Korean agency directors' attitudes about depression treatment and their current efforts and barriers to providing services for older Korean Americans. Methods: Interviews were conducted with 11 agency directors, providing services from ethnic community centers and health care agencies. A constant comparative approach was applied to dete…	2021	/	Aging & Mental Health			No-Specified		https://dx.doi.org/10.1080/13607863.2021.1897522	2021-28585-001	#9705	Kim 2021
Traumatic experiences and resilience: Associations with mental health, death attitudes, and religion in university students.	Arredondo, Arantxa Y; Caparros, Beatriz	Abstract Resilience may be related to mental health and profound beliefs and attitudes. Utilizing a survey design, we examined relationships among resilience, clinical syndromes, death attitudes, and religion. Mexican university students (N = 161) answered a sociodemographic questionnaire, the Global Post-Traumatic Stress Scale, the Millon Multiaxial Inventory, the Connor-Davidson Resilience Scal…	2021	/	Death Studies		Abu-Raiya, H., Exline, J. J., Pargament, K. I. & Agraria, Q. (2015). Prevalence, predictors, and implications of religious/spiritual struggles among Muslims . Journal for the Scientific Study of Religion, 54 (4), 631- 648 https://dx.doi.org/10.1111/jssr.1	No-Specified		https://dx.doi.org/10.1080/07481187.2021.1909181	2021-37318-001	#9702	Arredondo 2021
Scoping review of experiential measures from psychedelic research and clinical trials.	Herrmann, Zachary; Earleywine, Mitch; De Leo, Joseph; Slabaugh, Sarah; Kenny, Timothy; Rush, A. John	ABSTRACT Subjective responses to psychoactive drugs have served as intriguing windows into consciousness as well as useful predictors. Subjective reactions to psychedelic molecules are particularly interesting given how they covary with subsequent improvements associated with psychedelic-assisted treatments. Although links between subjective reactions and decreases in treatment-resistant clinical…	2022	/	Journal of Psychoactive Drugs		Aday, J. S., Davis, A. K., Mitzkovitz, C. M., Bloesch, E. K., & Davoli, C. C. (2021). Predicting reactions to psychedelic drugs: A systematic review of states and traits related to acute drug effects, ACS Pharmacology & Translational Science. https://pubm	No-Specified		https://dx.doi.org/10.1080/02791072.2022.2125467	2023-04383-001	#9257	Herrmann 2022
Experiences and sexual behaviors of HIV-infected MSM who acquired HIV in the context of crystal methamphetamine use.	Mimiaga MJ; Fair AD; Mayer KH; Koenen K; Gortmaker S; Tetu AM; Hobson J; Safren SA	Abstract The prevalence of crystal methamphetamine 'meth' use among men who have sex with men (MSM) has been shown to be 20 times that of the general population, and it has been linked to increased sexual risk taking in MSM and others. Although previously seen as a 'West Coast' phenomenon, clinical and other reports indicate that it is problematic among MSM regardless of geographic location. To a…	2008	02//	AIDS Education & Prevention	20	1	30-41		10.1521/aeap.2008.20.1.30	105914158	#3460	Mimiaga 2008
Using telehealth to optimize healthy independent living for older adults: A feasibility study.	Bakas, Tamilyn; Sampsel, Debi; Israel, Jahmeel; Chamnikar, Ameya; Bodnarik, Barbara; Clark, John Greer; Ulrich, Megan Gresham; Vanderelst, Dieter	Abstract The purpose of this study was to test feasibility of the Telehealth Community Health Assistance Team (T-CHAT), a nurse-led intervention delivered through a telepresence robot designed to promote healthy independent living among older adults. Using a quasi-experimental design, 21 older adults were divided into a T-CHAT group (n = 11) or a waitlist control group (n = 10). The T-CHAT group …	2018	09//	Geriatric Nursing	39	5	566-573		10.1016/j.gerinurse.2018.04.002	132576940	#1246	Bakas 2018
Adherence practices among people living with HIV.	Adam, B. D; Maticka-Tyndale, E; Cohen, J. J	Abstract This paper offers a critique of Patient-deficit models o adherence hy examining the articulation of dosing schedules andjoodprohibitions with the structure of everyday lives. Interviews with 31 men and 4 women taking HAART show that doses associated with regular daily life events are most consistently taken, but many individuals rework official dosing guidelines around timing and food co…	2003	/	AIDS Care	15	2	263-274		https://dx.doi.org/10.1080/0954012031000068407	2003-00587-012	#15917	Adam 2003
Ketamine-assisted group psychotherapy for frontline healthcare workers with covid-19-related burnout and ptsd: A case series of effectiveness/safety for 10 participants.	Robison, Reid; Brendle, Madeline; Moore, Claire; Cross, Hannah; Helm, Lindsay; Darling, Shannon; Thayer, Stephen; Thielking, Paul; Shannon, Scott	ABSTRACT This study reports on 10 frontline healthcare workers, employed during the COVID-19 pandemic and experiencing symptoms of burnout and PTSD, treated with group ketamine-assisted psychotherapy (KAP) in a private outpatient clinic setting. Participants attended 6 sessions once weekly. These included 1 preparation session, 3 ketamine sessions (2 sublingual, 1 intramuscular), 2 integration se…	2023	/	Journal of Psychoactive Drugs		Albott, C. S., Lim, K. O., Forbes, M. K., Erbes, C., Tye, S. J., Grabowski, J. G., Thuras, P., Batres, Y. C. T. M., Wels, J., & Shiroma, P. R. (2018). Efficacy, safety, and durability of repeated ketamine infusions for comorbid posttraumatic stress disord	No-Specified		https://dx.doi.org/10.1080/02791072.2023.2186285	2023-53021-001	#9122	Robison 2023
The effectiveness of Mindfulness-Based Cognitive Therapy on the illness perception and Psychological Symptoms in patients with Rheumatoid Arthritis.	Dalili, Zahra; Bayazi, Mohammad Hossein	Abstract This study was conducted to evaluate the Effectiveness of Mindfulness-Based Cognitive Therapy (MBCT) on the Illness Perception (IP) and Psychological Symptoms (PS) for Patients in primary care with an active symptom of Rheumatoid Arthritis (RA). The present design is a clinical trial that uses the pre-test and post-test design with a control group. MBCT as an evidence-based psychotherape…	2019	02//	Complementary Therapies in Clinical Practice	34		139-144		10.1016/j.ctcp.2018.11.012	134403661	#1133	Dalili 2019
Bipolar II disorder case study.	Steelman, Brittany Carnley	Abstract When a patient suffering from bipolar II disorder is misdiagnosed as experiencing unipolar depression, the recommended treatment of the latter may precipitate a hypomanic or manic episode. Unchecked hypomanic symptoms may include risky behaviors, through which a patient could sustain irreparable damage to relationships, careers, and finances. Sometimes, patients are familiar enough with …	2018	12//	Archives of Psychiatric Nursing	32	6	868-871		10.1016/j.apnu.2018.06.014	133045118	#1186	Steelman 2018
Antidepressant adherence in United States active duty Army Soldiers: A small descriptive study.	Gallagher, Shawn P.; Insel, Kathleen; Badger, Terry A.; Reed, Pamela	Abstract While much is known about depression and antidepressant adherence associations with illness perceptions, medication beliefs, social support, and stigma in the general population, there is a dearth of knowledge among United States active duty Army Soldiers. The study objective was to explore antidepressant adherence and correlations between antidepressant adherence and illness perceptions…	2018	12//	Archives of Psychiatric Nursing	32	6	793-801		10.1016/j.apnu.2018.06.002	133045111	#1185	Gallagher 2018
GDS score as screening tool to assess the risk of impact of chronic conditions and depression on quality of life in hospitalized elderly patients in internal medicine wards.	Argano, Christiano; Catalano, Nicola; Natoli, Giuseppe; Monaco, Marika Lo; Corrao, Salvatore	Abstract: Aging of population is characterized by multiple chronic conditions in the same individual. Health-related quality of life (HR-QOL) reflects the multidimensional impact of chronic disease on population and it is increasingly analysed as outcomes.The aim of this study was the evaluation of the predictors of quality of life among elderly patients hospitalized in internal medicine ward, in…	2021	07/02/	Medicine	100	26	1-9		10.1097/MD.0000000000026346	151744253	#536	Argano 2021
The effect of a behavioral activation treatment for substance use on post‐treatment abstinence: a randomized controlled trial.	Daughters, Stacey B.; Magidson, Jessica F.; Anand, Deepika; Seitz‐Brown, C. J.; Chen, Yun; Baker, Sydney	Abstract: Aims: To compare outcomes for a behavioral activation group treatment for substance use [life enhancement treatment for substance use (LETS ACT)] versus a time and group size‐matched control condition delivered in a residential treatment setting. Design: Single‐site two‐arm parallel‐group randomized clinical trial with follow‐up assessment at 3, 6 and 12 months post‐treatment. Setting: …	2018	03//	Addiction	113	3	535-544		10.1111/add.14049	127932337	#1351	Daughters 2018
Do partners of patients with chronic heart failure experience caregiver burden?	Ågren S; Evangelista L; Strömberg A	Abstract: Aims: To describe the levels and identify independent predictors of caregiver burden in partners of patients with heart failure. Background: Care and support from a partner are important for the well-being of patients with heart failure and may potentially delay disease progression. However, caregiving may be associated with burden and stress and it is therefore important to understand …	2010	12//	European Journal of Cardiovascular Nursing	9	4	254-262		10.1016/j.ejcnurse.2010.03.001	104932629	#2947	Ågren 2010
A Narrative Review of the Impact of Disbelief in Chronic Pain.	Newton, Benjamin J.; Southall, Jane L.; Raphael, Jon H.; Ashford, Robert L.; LeMarchand, Karen	Abstract: Although the experience of being believed is frequently alluded to in chronic pain literature, few studies have specifically explored this phenomenon and even fewer reviews have been offered. This narrative review sought to explore the wider social context in which individuals with chronic pain may experience disbelief toward their pain. Articles were obtained through a search of eight …	2013	09//	Pain Management Nursing	14	3	161-171		10.1016/j.pmn.2010.09.001	104089265	#2420	Newton 2013
Explanatory models of depression and treatment adherence to antidepressant medication: A qualitative interview study.	Buus, Niels; Johannessen, Helle; Stage, Kurt Bjerregaard	Abstract: Background: Adherence to antidepressant medication is a challenging clinical issue, which reduces treatment efficacy: 30–60% of all patients commencing treatment with antidepressants are estimated to stop taking the medication within the first 12 weeks. Patients’ personal beliefs about depression and antidepressants are regarded as central influences on adherence. Objectives: The aim wa…	2012	10//	International Journal of Nursing Studies	49	10	1220-1229		10.1016/j.ijnurstu.2012.04.012	104420915	#2592	Buus 2012
Healthcare and preventive services utilization of elderly Europeans with depressive symptoms.	Peytremann-Bridevaux I; Voellinger R; Santos-Eggimann B	Abstract: Background: Depressive symptoms are associated with increased healthcare utilization. However, it is unclear whether depressed individuals experience more or less frequent access to preventive services. Our goal was to investigate the association between depressive symptoms and both utilization of healthcare and preventive services. Methods: Baseline self-reported data (2004) from non-i…	2008	01//	Journal of Affective Disorders	105	1-3	247-252		10.1016/j.jad.2007.04.011	105718490	#3485	Peytremann-Bridevaux 2008
Stressful Life Events and Social Health Factors in Women Using Anxiolytics and Antidepressants: An Italian Observational Study in Community Pharmacies.	D'Incau, Paola; Barbui, Corrado; Tubini, Jacopo; Conforti, Anita	Abstract: Background: In Italy, as in all of Europe, women differ from men in that they are somewhat more sensitive to the depressogenic effects of stressful life events related to their social networks and emotional sphere. Women are more likely than men to have experienced poverty, gender discrimination, and physical and sexual abuse. Objective: The purpose of this study was to expand the knowl…	2011	04//	Gender Medicine	8	2	80-92		10.1016/j.genm.2011.03.003	104886366	#2866	D'Incau 2011
Australian midwives’ awareness and management of antenatal and postpartum depression	Jones, Cindy J.; Creedy, Debra K.; Gamble, Jenny A.	Abstract: Background: The detection of maternal depression can be improved with routine screening. This practice is expected to be integrated into midwifery practice under the Australia National Perinatal Depression Initiative. Research objective: To describe midwives’ self-reported practice in caring for women suffering from antenatal and postpartum depressive symptoms; and assess midwives’ abil…	2012	03//	Women & Birth	25	1	23-28		10.1016/j.wombi.2011.03.001	71487897	#2701	Jones 2012
Comparative bioavailability and tolerability of a single 20-mg dose of two fluoxetine hydrochloride dispersible tablet formulations in fasting, healthy Chinese male volunteers: An open-label, randomized-sequence, two-period crossover study.	Shi S; Liu Y; Wu J; Li Z; Zhao Y; Zhong D; Zeng F	Abstract: Background: The proprietary formulation of fluoxetine hydrochloride is an antidepressant of the selective serotonin reuptake inhibitor class. Pharmacokinetic studies investigating the bioequivalence of generic and branded formulations are needed to market generic fluoxetine in China. Objective: The aim of this study was to compare the bioavailability and tolerability of the proposed gen…	2010	10//	Clinical Therapeutics	32	11	1977-1986		10.1016/j.clinthera.2010.10.003	104948962	#2979	Shi 2010
Recognising prodromes of manic or depressive recurrence in outpatients with bipolar disorder: A cross-sectional study.	Goossens P; Kupka R; Beentjes T; van Achterberg T	Abstract: Background: There is some evidence that teaching patients to recognise prodromes of manic and depressive episodes improved time to recurrence and hospitalization, social function, and performance in employment. Little information is available about which prodromal symptom patients with bipolar disorder recognise as being the very first symptom of recurrence. Objectives: The aims of this…	2010	10//	International Journal of Nursing Studies	47	10	1201-1207		10.1016/j.ijnurstu.2010.01.010	104921045	#2981	Goossens 2010
An Exploration of Modifiable Risk Factors for Depression After Spinal Cord Injury: Which Factors Should We Target?	Bombardier, Charles H.; Fann, Jesse R.; Tate, Denise G.; Richards, J. Scott; Wilson, Catherine S.; Warren, Ann Marie; Temkin, Nancy R.; Heinemann, Allen W.	Abstract: Bombardier CH, Fann JR, Tate DG, Richards JS, Wilson CS, Warren AM, Temkin NR, Heinemann AW, for the PRISMS Investigators. An exploration of modifiable risk factors for depression after spinal cord injury: which factors should we target? Objective: To identify modifiable risk factors for depression in people with spinal cord injury (SCI). Design: Cross-sectional survey. Setting: Outpati…	2012	05//	Archives of Physical Medicine & Rehabilitation	93	5	775-781		10.1016/j.apmr.2011.12.020	104559807	#2655	Bombardier 2012
Depression After Spinal Cord Injury: Comorbidities, Mental Health Service Use, and Adequacy of Treatment.	Fann, Jesse R.; Bombardier, Charles H.; Richards, J. Scott; Tate, Denise G.; Wilson, Catherine S.; Temkin, Nancy	Abstract: Fann JR, Bombardier CH, Richards JS, Tate DG, Wilson CS, Temkin N, for the PRISMS Investigators. Depression after spinal cord injury: comorbidities, mental health service use, and adequacy of treatment. Objective: To provide data for depression rates and psychiatric comorbid conditions, mental health service use, and adequacy of depression treatment in depressed and nondepressed adults …	2011	03//	Archives of Physical Medicine & Rehabilitation	92	3	352-360		10.1016/j.apmr.2010.05.016	104827160	#2879	Fann 2011
Sexual dysfunction induced by intrathecal baclofen administration: Is this the price to pay for severe spasticity management?	Calabro, Rocco Salvatore; D'Aleo, Giangaetano; Sessa, Edoardo; Leo, Antonino; De Cola, Maria Cristina; Bramanti, Placido	Abstract: Introduction Intrathecal administration of baclofen (ITB) is widely recognized as an effective treatment for severe spasticity of both spinal and supraspinal origin with fewer side effects. The lower drug dosages used for spinal intrathecal administration, acting directly on the receptor sites, result in greater therapeutic efficacy with less systemic toxicity than with oral preparation…	2014	/	Journal of Sexual Medicine	11	7	1807-1815		https://dx.doi.org/10.1111/jsm.12569	2014-19507-001	#12099	Calabro 2014
Effects of humor and laughter on psychological functioning, quality of life, health status, and pulmonary functioning among patients with chronic obstructive pulmonary disease: A preliminary investigation.	Lebowitz, Kim R.; Suh, Sooyeon; Diaz, Philip T.; Emery, Charles F.	Abstract: Objective: Previous research indicates the beneficial effects of humor among healthy adults. Little is known about the physical and psychological effects of sense of humor and laughter among patients with chronic obstructive pulmonary disease (COPD). Methods: Patients with COPD (n = 46; mean age ± SD, 66.9 ± 9.9 years) completed assessments of sense of humor, depression, anxiety, qualit…	2011	07//	Heart & Lung	40	4	310-319		10.1016/j.hrtlng.2010.07.010	104652182	#2833	Lebowitz 2011
The prevalence of depression and anxiety disorders in patients with euthyroid Hashimoto’s thyroiditis: a comparative study.	Giynas Ayhan, Medine; Uguz, Faruk; Askin, Rustem; Gonen, Mehmet Sait	Abstract: Objective: The aim of this study was to examine the current prevalence of major depression and anxiety disorders in patients with euthyroid Hashimoto’s thyroiditis (HT) and euthyroid goiter. Method: The study sample was formed by consecutive 51 and 45 patients who were admitted to the endocrinology outpatient clinic and diagnosed with euthyroid HT and endemic/nonendemic goiter, respecti…	2014	01//Jan/Feb2014	General Hospital Psychiatry	36	1	95-98		10.1016/j.genhosppsych.2013.10.002	93414639	#2303	GiynasAyhan 2014
Depressive Symptoms in Women With Physical Disabilities: Identifying Correlates to Inform Practice.	Robinson-Whelen, Susan; Taylor, Heather B.; Hughes, Rosemary B.; Nosek, Margaret A.	Abstract: Objective: To examine correlates of depressive symptomatology in a sample of women with diverse physical disabilities to inform practice of modifiable risk factors that warrant attention and intervention. Design: Interview survey. Setting: Outpatient chronic care clinics. Participants: Racially and ethnically diverse women (N=415) aged 18 to 64 years living with physical disabilities. I…	2013	12//	Archives of Physical Medicine & Rehabilitation	94	12	2410-2416		10.1016/j.apmr.2013.07.013	104123959	#2341	Robinson-Whelen 2013
Depression Treatment Preferences After Acute Traumatic Spinal Cord Injury.	Fann, Jesse R.; Crane, Deborah A.; Graves, Daniel E.; Kalpakjian, Claire Z.; Tate, Denise G.; Bombardier, Charles H.	Abstract: Objective: To examine preferences for depression treatment modalities and settings and predictors of treatment preference in persons with spinal cord injury (SCI). Design: Cross-sectional surveys. Setting: Rehabilitation inpatient services. Participants: Persons with traumatic SCI (N=183) undergoing inpatient rehabilitation. Interventions: Not applicable. Main Outcome Measures: Patient …	2013	12//	Archives of Physical Medicine & Rehabilitation	94	12	2389-2395		10.1016/j.apmr.2013.07.004	104123951	#2340	Fann 2013
Malingering? No Evidence in a Predominantly Hispanic Workers' Compensation Population with Chronic Pain.	Robinson, Kristynia M.; Monsivais, Jose J.	Abstract: Providers suspect malingering when patients seek compensation for injury or when pain is unconfirmed via objective evidence, judged disproportionate to the cause, or recalcitrant to treatment. Suspicions or claims of malingering may prejudice treatment or reimbursement decisions. The purpose of this archival study was to identify malingering in a predominantly Hispanic workers'' compens…	2011	03//	Pain Management Nursing	12	1	33-40		10.1016/j.pmn.2009.08.002	104827420	#2895	Robinson 2011
Does the Direction of Effects in the Association Between Depressive Symptoms and Health-Risk Behaviors Differ by Behavior? A Longitudinal Study Across the High School Years.	Hooshmand, Setareh; Willoughby, Teena; Good, Marie	Abstract: Purpose: Adolescence is associated with the onset of depressive symptoms as well as significant increases in health-risk behaviors. Potential explanations for the direction of effects in the association between depressive symptoms and health-risk behaviors include the self-medication/acting out hypothesis (i.e., early depressive symptoms predict increases in risk behaviors over time) an…	2012	02//	Journal of Adolescent Health	50	2	140-147		10.1016/j.jadohealth.2011.05.016	104510170	#2704	Hooshmand 2012
Mental disorders in chronic obstructive pulmonary diseases.	Montserrat‐Capdevila, Josep; Godoy, Pere; Marsal, Josep Ramon; Ortega, Marta; Pifarré, Josep; Alsedà, Miquel; Castañ, Maria Teresa; Barbé, Ferran	Abstract: Purpose: Anxiety and depression are underdiagnosed in chronic obstructive pulmonary disease (COPD) patients. Few studies have tried to identify their association with hospitalization (severe exacerbation). The objective of this study was to determine whether the anxiety/depression was associated with severe exacerbation. Design and Methods: A prospective cohort study, based on a sample …	2018	07//	Perspectives in Psychiatric Care	54	3	398-404		10.1111/ppc.12274	130646336	#1293	Montserrat‐Capdevila 2018
The Prevalence of Chronic Health Conditions Impacting on Daily Functioning and the Association With Emotional Well-Being Among a National Sample of High School Students.	Denny, Simon; de Silva, Mandy; Fleming, Theresa; Clark, Terryann; Merry, Sally; Ameratunga, Shanthi; Milfont, Taciano; Farrant, Bridget; Fortune, Sarah A.	Abstract: Purpose: This study aims to describe the prevalence of self-reported chronic health conditions among high school students in New Zealand, the extent to which the condition impacts on their activities and socialization, and to explore the association between the level of impact of the illness or disability and the emotional well-being of students with chronic health conditions. Methods: …	2014	04//	Journal of Adolescent Health	54	4	410-415		10.1016/j.jadohealth.2013.09.010	104049912	#2235	Denny 2014
A Longitudinal, Randomized, Controlled Trial of Advance Care Planning for Teens With Cancer: Anxiety, Depression, Quality of Life, Advance Directives, Spirituality.	Lyon, Maureen E.; Jacobs, Shana; Briggs, Linda; Cheng, Yao Iris; Wang, Jichuan	Abstract: Purpose: To test the feasibility, acceptability and safety of a pediatric advance care planning intervention, Family-Centered Advance Care Planning for Teens With Cancer (FACE-TC). Methods: Adolescent (age 14–20years)/family dyads (N = 30) with a cancer diagnosis participated in a two-armed, randomized, controlled trial. Exclusion criteria included severe depression and impaired mental …	2014	06//	Journal of Adolescent Health	54	6	710-717		10.1016/j.jadohealth.2013.10.206	103951052	#2197	Lyon 2014
Beyond normality in the study of bereavement: Heterogeneity in depression outcomes following loss in older adults.	Galatzer-Levy, Isaac R.; Bonanno, George A.	Abstract: Studies of individual differences in bereavement have revealed prototypical patterns of outcome. However, many of these studies were conducted prior to the advent of sophisticated contemporary data analytic techniques. For example, used rudimentary categorization procedures to identify unique trajectories of depression symptomatology from approximately 3 years prior to 4 years following…	2012	06/15/	Social Science & Medicine	74	12	1987-1994		10.1016/j.socscimed.2012.02.022	104563995	#2634	Galatzer-Levy 2012
Loneliness and Current Environmental Context Are Associated With False Perceptions Regarding Social Relations.	Reed, Phil; Tshering, Sherlyn; Wahab, Siti	Abstract: The consequences of loneliness include anxiety, depression, and chronic illnesses, but little is known about its association with cognitive distortions. Three experiments investigated the effect of loneliness, and current context, on the content of false perceptions. A total of 446 participants completed psychometric tests (University of California, Los Angeles Loneliness Scale, Hospita…	2021	08//	Journal of Nervous & Mental Disease	209	8	571-577		10.1097/NMD.0000000000001350	152361713	#527	Reed 2021
Self-Efficacy, Pain-Related Fear, and Disability in a Heterogeneous Pain Sample.	Perry, Elle V.; Francis, Andrew J.P.	Abstract: The fear avoidance model of chronic pain is well established for specific chronic pain groups and of considerable clinical utility, but it suffers from poor generalizability. Therefore, in this study we examined the role of self-efficacy (SE) in the relationship between pain-related fear (PRF) and three pain-related outcomes—pain severity, disability, and depression—in a more heterogene…	2013	12//	Pain Management Nursing	14	4	e124-34		10.1016/j.pmn.2011.09.001	104124115	#2350	Perry 2013
Life Events, Barriers to Care, and Outcomes Among Minority Women Experiencing Depression: A Longitudinal, Mixed-Method Examination.	Tieu, Lina; Walton, Quenette L; Sherbourne, Cathy D; Miranda, Jeanne M; Wells, Kenneth B; Tang, Lingqi; Williams, Pluscedia; Anderson, Gera L; Booker-Vaughns, Juanita; Pulido, Esmeralda; Carr, Themba; Heller, S Megan; Bromley, Elizabeth	ABSTRACT: The long-term course of depression is not well-understood among minority women. We assessed depression trajectory, barriers to depression care, and life difficulties among minority women accessing health and social service programs as part of the Community Partners in Care study. Data include surveys ( N = 339) and interviews ( n = 58) administered at 3-year follow-up with African Ameri…	2022	/	The Journal of nervous and mental disease	210	8	596-606		https://dx.doi.org/10.1097/NMD.0000000000001496	35184128	#5138	Tieu 2022
Stress trajectories, health behaviors, and the mental health of black and white young adults.	Boardman, Jason D.; Alexander, Kari B.	Abstract: This paper uses data from the National Longitudinal Study of Adolescent Health to examine the mental health of non-Hispanic black and white young adults in the US. We use latent growth curve modeling to characterize the typical stress trajectories experienced by black and white young adults spanning the bulk of their lives. We identify the following four stress trajectories: 1) relative…	2011	05/15/	Social Science & Medicine	72	10	1659-1666		10.1016/j.socscimed.2011.03.024	104707443	#2851	Boardman 2011
Relationship between maternal depression symptoms and child weight outcomes in Latino farmworker families.	Marshall, Sarah A.; Ip, Edward H.; Suerken, Cynthia K.; Arcury, Thomas A.; Saldana, Santiago; Daniel, Stephanie S.; Quandt, Sara A.	Abstract: This study sought to characterize depressive symptoms among mothers in Latino farmworker families, determine if maternal depression increases children's risk of obesity, and ascertain whether relevant risk factors such as physical activity, diet, and feeding style mediate this relationship. Mothers from 248 families completed the 10‐item Center for Epidemiologic Studies Depression Scale…	2018	10//	Maternal & Child Nutrition	14	4	1-1		10.1111/mcn.12614	131948796	#1232	Marshall 2018
Depression and quality of life in Brazilian and Portuguese older people communities: Analysis of association.	da Silva Dantas, Bruno Araújo; Cavalcante, Anna Carolyna Vieira; de Miranda, Jéssica Maria Arouca; da Silva Toscano, Gislani Acásia; Nobre, Thaiza Teixeira Xavier; Mendes, Felismina Rosa Parreira; de Miranda, Francisco Arnoldo Nunes; Maia, Eulália Maria Chaves; Torres, Gilson de Vasconcelos	Abstract: We aimed to compare the association of depression with aspects of quality of life (QoL) among older people users of primary health care (PHC) living in Brazil and Portugal.We carried out an observational, cross-sectional and comparative study with a quantitative approach in the PHC scope in Brazil and Portugal, where we obtained a nonrandom sample of 150 participants aged 65 years or ol…	2021	11/19/	Medicine	100	46	e27830-e27830		10.1097/MD.0000000000027830	153648665	#458	daSilvaDantas 2021
A cross-sectional examination of the prevalence of psychotropic medications for people living with dementia in Australian long-term care facilities: issues of concern.	McMaster, Mitchell; Fielding, Elaine; Lim, David; Moyle, Wendy; Beattie, Elizabeth	ABSTRACTBackground:Behavioral and psychological symptoms of dementia (BPSD) are a common problem in long-term care facilities (LTC). Clinical guidelines dictate that first-line treatments for BPSD are psychosocial and behavioral interventions; if these are unsuccessful, psychotropic medications may be trialed at low doses and their effects can be monitored.Methods: There have previously been no s…	2018	07//	International Psychogeriatrics	30	7	1019-1026		10.1017/S1041610217002447	130887337	#1283	McMaster 2018
The associations among improvement and alliance expectations, alliance during treatment, and treatment outcome for major depressive disorder.	Barber, Jacques P; Zilcha-Mano, Sigal; Gallop, Robert; Barrett, Marna; McCarthy, Kevin S; Dinger, Ulrike	AbstractObjective: To examine the associations between treatment/outcome expectations, alliance before and during treatment, and the impact of alliance on symptomatic improvement. Methods: One hundred and fifty-three depressed patients randomized to dynamic supportive-expressive psychotherapy (SET), antidepressant medication (ADM) or placebo (PBO) + clinical management completed ratings of treatm…	2014	/	Psychotherapy Research	24	3	257-268		https://dx.doi.org/10.1080/10503307.2013.871080	2014-13401-002	#12381	Barber 2014
Psychological distress of children and mothers in domestic violence emergency shelters	Jarvis, KL; Gordon, EE; Novaco, RW	Abused mothers and their school- aged children who recently entered domestic violence emergency shelters were assessed by individual interview and psychometric measures. Children had positive views of the shelter residence. Mothers and children reported high- quality relationships with each other. Children came from highly violent homes, and the majority had attempted to intervene in the interadu…	2005		JOURNAL OF FAMILY VIOLENCE	20	6	389-402	WOS:000234311000004	10.1007/s10896-005-7800-1		#24839	Jarvis 2005
Situation of Self-Reported Anxiety and Depression among Urban Refugees and Asylum Seekers in Thailand, 2019	Pudpong, N; Kosiyaporn, H; Phaiyarom, M; Kunpeuk, W; Sinam, P; Julchoo, S; Suphanchaimat, R	Academic evidence on the health of urban refugees and asylum seekers (URAS) in Thailand is extremely sparse, especially for neglected problems such as mental health disorders. This study aimed to investigate the prevalence of anxiety and depression and factors associated with these problems among URAS in Bangkok. A cross-sectional study was conducted in 2019. The URAS were randomly selected from …	2021		INTERNATIONAL JOURNAL OF ENVIRONMENTAL RESEARCH AND PUBLIC HEALTH	18	14		WOS:000676769200001	10.3390/ijerph18147269		#24082	Pudpong 2021
Case study: Acceptance and commitment therapy plus psychedelics in treating sexual and cannabis addiction.	Strika-Bruneau, Lana; Fauvel, Baptiste; Benyamina, Amine	Acceptance and commitment therapy (ACT) has shown promising preliminary results for sexual addiction, and psychedelics have recently been theorized as a potential treatment option as well. Sexual addiction often presents with comorbidities, such as anxiety, depression, and substance use disorder. This case study thus describes and evaluates an ACT-informed approach to simultaneously treat an adul…	2023	/	Practice Innovations		A-Tjak, J. G. L., Davis, M. L., Morina, N., Powers, M. B., Smits, J. A. J., & Emmelkamp, P. M. G. (2015). A meta-analysis of the efficacy of acceptance and commitment therapy for clinically relevant mental and physical health problems. Psychotherapy and P	No-Specified		https://dx.doi.org/10.1037/pri0000227	2024-18975-001	#8879	Strika-Bruneau 2023
Effectiveness of an ACT‐based rehabilitation program for the treatment of chronic fatigue: Results from a 12‐months longitudinal study.	Brugnera, Agostino; Nordstrand Jacobsen, Trym; Woodhouse, Astrid; Compare, Angelo; Børsting Jacobsen, Henrik	Acceptance and Commitment Therapy (ACT) is potentially effective for treating chronic fatigue. Given the paucity of studies on this topic, we aimed to assess long‐term trajectories of primary (fatigue, quality of life and functional abilities) and secondary outcomes (anxious and depressive symptoms) of an ACT‐based rehabilitation program for patients with chronic fatigue. Further, we examined if …	2021	02//	Scandinavian Journal of Psychology	62	1	41-50		10.1111/sjop.12672	148146414	#633	Brugnera 2021
Feminist multiculturalism in Acceptance and Commitment Therapy research: A meta-analysis of voice and power.	Mowrey, Candice Leigh	Acceptance and Commitment Therapy has garnered empirical support for a wide range of target problems including depression, anxiety, and chronic pain. Meta-analyses have attempted to synthesize ACT research, but have yielded conflicting conclusions regarding the scope and significance of ACT in comparison to other treatments, particularly when ACT is compared to other active treatments such as Cog…	2017	/	Dissertation Abstracts International: Section B: The Sciences and Engineering	77	10-B(E)	No-Specified			2016-53066-019	#11274	Mowrey 2017
The impact of social support on the acceptance process among RA patients: A qualitative study.	Kostova, Zlatina; Caiata-Zufferey, Maria; Schulz, Peter J.	Acceptance is an important component of pain management, being associated with improved quality of life and lower levels of pain and depression. In enabling patients with chronic diseases to accept unpleasant consequences and to establish a new way of living, the support they receive from their social environment may play a decisive role. In this article, we identify the key sources and types of …	2014	11//	Psychology & Health	29	11	1283-1302		10.1080/08870446.2014.925895	103886106	#2127	Kostova 2014
Acceptance of chronic pain: component analysis and a revised assessment method.	McCracken, Lance M; Vowles, Kevin E; Eccleston, Christopher	Acceptance of chronic pain entails that an individual reduce unsuccessful attempts to avoid or control pain and focus instead on participation in valued activities and the pursuit of personally relevant goals. Recent research suggests that pain-related acceptance leads to enhanced emotional and physical functioning in chronic pain patients above and beyond the influence of depression, pain intens…	2004	01//	PAIN	107	1/2	159-166		10.1016/j.pain.2003.10.012	104737484	#4067	McCracken 2004
Neurotic disorders and the receipt of psychiatric treatment (Reprinted from Psychological Medicine, vol 30, pgs 1369-1376, 2000)	Bebbington, P; Brugha, T; Meltzer, H; Jenkins, R; Ceresa, C; Farrell, M; Lewis, G	Access to psychiatric treatment by people with neurotic disorders in the general population is likely to be affected both by the severity of disorder and by sociodemographic differences. In the household component of the National Surveys of Psychiatric Morbidity > 10,000 subjects in Great Britain with psychiatric symptoms were interviewed using the CIS-R. They were also asked about difficulties e…	2003		INTERNATIONAL REVIEW OF PSYCHIATRY	15	1-2	108-114	WOS:000181842300013	10.1080/0954026021000046010		#18023	Bebbington 2003
Neurotic disorders and the receipt of psychiatric treatment.	Bebbington, P; Brugha, T; Meltzer, H; Jenkins, R; Ceresa, C; Farrell, M; Lewis, G	Access to psychiatric treatment by people with neurotic disorders in the general population is likely to be affected both by the severity of disorder and by sociodemographic differences. In the household component of the National Surveys of Psychiatric Morbidity >10,000 subjects in Great Britain with psychiatric symptoms were interviewed using the CIS-R. They were also asked about difficulties ex…	2003	/	International review of psychiatry (Abingdon, England)	15	1-2	108-14			12745317	#8211	Bebbington 2003
Detecting and treating depression in people with mild intellectual disability: the views of key stakeholders.	McGillivray JA; McCabe MP	Accessible summary · Some people with intellectual disability feel depressed and it is important that we find out about this early and that we try to help them. · We asked some people with intellectual disability, some family and some staff about what depression is like and what sort of things led to depression in people with mild intellectual disability. · The people we talked to told us that th…	2010	03//	British Journal of Learning Disabilities	38	1	68-76		10.1111/j.1468-3156.2009.00573.x	105121772	#3068	McGillivray 2010
Experience of antidepressant use and discontinuation: A qualitative synthesis of the evidence.	Crowe, Marie; Inder, Maree; McCall, Cate	Accessible Summary What is known on the subject? Rates of antidepressant prescribing have been increasing. Antidepressants are not effective for many people. What the paper adds to existing knowledge? Participants described how in order to receive help they had to engage with a medical pathway in which their experiences were constructed as arising from a biochemical deficit. Antidepressant prescr…	2022	/	Journal of Psychiatric and Mental Health Nursing			No-Specified		https://dx.doi.org/10.1111/jpm.12850	2022-83808-001	#9336	Crowe 2022
Psychological resilience and related influencing factors in patients diagnosed with major depressive disorder in remission: A cross-sectional study.	Wang, Qi; Gong, Lili; Huang, Hongfei; Wang, Yitong; Xu, Tianchao; Dong, Xiaomei	Accessible Summary What is known on the subject? Recurrence is common in patients diagnosed with major depressive disorder (MDD). Psychological resilience has been shown to be a protective factor against recurrence of depression. It has important clinical nursing significance to analyse the influencing factors of psychological resilience in major depressive disorder in remission (MDDR) patients. …	2022	/	Journal of Psychiatric and Mental Health Nursing			No-Specified		https://dx.doi.org/10.1111/jpm.12884	2023-23814-001	#9285	Wang 2022
Personal recovery associated with deep brain stimulation for treatment‐resistant depression: A constructivist grounded theory study.	Raffin Bouchal, Donna S.; Ferguson, Angela L.; Green, Theresa; McAusland, Laina; Kiss, Zelma; Ramasubbu, Rajamannar	Accessible Summary: What is known on the subject?: Major depressive disorder is the most prevalent of all mental illnesses.10%–20% of patients with depression and 1% of the population overall have treatment‐resistant depression (TRD).DBS is an emerging investigational treatment for TRD with documented clinical efficacy and safety.The framework of the recovery model includes both clinical and pers…	2023	10//	Journal of Psychiatric & Mental Health Nursing (John Wiley & Sons, Inc.)	30	5	1005-1018		10.1111/jpm.12923	171387120	#63	Raffin Bouchal 2023
Why people choose to participate in psychotherapy for depression: A qualitative study.	Wells, Hayley; Crowe, Marie; Inder, Maree	Accessible summary: What is known on the subject?: Medication does not always resolve a serious mood episode, and there is evidence that it needs to be combined with an evidence‐based psychotherapy to promote symptomatic and functional recovery.There is little known about what people with serious mood disorders want from mental health services to manage their mood. What the paper adds to existing…	2020	08//	Journal of Psychiatric & Mental Health Nursing (John Wiley & Sons, Inc.)	27	4	417-424		10.1111/jpm.12597	144669282	#739	Wells 2020
Experience of antidepressant use and discontinuation: A qualitative synthesis of the evidence.	Crowe, Marie; Inder, Maree; McCall, Cate	Accessible Summary: What is known on the subject?: Rates of antidepressant prescribing have been increasing.Antidepressants are not effective for many people. What the paper adds to existing knowledge?: Participants described how in order to receive help they had to engage with a medical pathway in which their experiences were constructed as arising from a biochemical deficit.Antidepressant presc…	2023	02//	Journal of Psychiatric & Mental Health Nursing (John Wiley & Sons, Inc.)	30	1	21-34		10.1111/jpm.12850	161229339	#174	Crowe 2023
Psychological resilience and related influencing factors in patients diagnosed with major depressive disorder in remission: A cross‐sectional study.	Wang, Qi; Gong, Lili; Huang, Hongfei; Wang, Yitong; Xu, Tianchao; Dong, Xiaomei	Accessible Summary: What is known on the subject?: Recurrence is common in patients diagnosed with major depressive disorder (MDD). Psychological resilience has been shown to be a protective factor against recurrence of depression. It has important clinical nursing significance to analyse the influencing factors of psychological resilience in major depressive disorder in remission (MDDR) patients…	2023	06//	Journal of Psychiatric & Mental Health Nursing (John Wiley & Sons, Inc.)	30	3	492-500		10.1111/jpm.12884	163589000	#119	Wang 2023
Patients' experiences of cognitive functioning in recurrent depression: A qualitative study.	Crowe, Marie; Porter, Richard; Douglas, Katie; Inder, Maree; Lacey, Cameron; Jordan, Jennifer; Wells, Hayley	Accessible summary: What is known on the subject?: Recurrent depressive episodes involve significant morbidity, suicide risk and recurrent hospitalizations.In both major depressive disorder and bipolar disorder, there are significant impairments in functioning following resolution of acute symptoms. What this paper adds to existing knowledge?: This paper provides an in‐depth qualitative understan…	2020	08//	Journal of Psychiatric & Mental Health Nursing (John Wiley & Sons, Inc.)	27	4	321-329		10.1111/jpm.12603	144669283	#738	Crowe 2020
Family environment and depressive episode are associated with relapse after first‐episode psychosis.	da Silva, Amanda Heloisa Santana; de Freitas, Larissa Amorim; Shuhama, Rosana; Del‐Ben, Cristina Marta; Vedana, Kelly Graziani Giacchero; Martin, Isabela dos Santos; Zanetti, Ana Carolina Guidorizzi	Accessible summary: What is known on the subject?: Relapse rates are high among patients who have experienced first‐episode psychosis (FEP).Psychotic relapses are associated with worse quality of life and poorer functionality of the FEP patient.The use of psychoactive substances, non‐adherence to drug treatment, and high expressed emotion (EE) are notable predictors of relapse after the FEP.Altho…	2021	12//	Journal of Psychiatric & Mental Health Nursing (John Wiley & Sons, Inc.)	28	6	1065-1078		10.1111/jpm.12735	153608398	#452	daSilva 2021
An exploration of loneliness experienced by people living with mental illness and the impact on their recovery journey: An integrative review.	Caple, Vanessa; Maude, Phil; Walter, Ruby; Ross, Alistair	Accessible Summary: What is known on the subject?: There is evidence that social isolation and loneliness is more prevalent in people living with mental illness than in the general population.People living with mental illness frequently experience stigma, discrimination, rejection, repeated psychiatric admissions, low self‐esteem, low self‐efficacy, and increased symptoms of paranoia, depression,…	2023	12//	Journal of Psychiatric & Mental Health Nursing (John Wiley & Sons, Inc.)	30	6	1170-1191		10.1111/jpm.12945	173439988	#34	Caple 2023
Depression and social capital in people living with HIV	Perazzo, JD; Currie, J; Davey, CH; Lambert, J; Webel, AR	Accessible summaryWhat is known on the subject?Depression affects 1 in 20 Americans, and people living with HIV experience depression at 2-3 times the rate of the general population. Recent research has shown that a person's level of social connectedness (e.g., social networks) is important to understanding their health and ability to get help when they need it. The scientific rationale of this w…	2020		JOURNAL OF PSYCHIATRIC AND MENTAL HEALTH NURSING	27	1	54-61	WOS:000481786900001	10.1111/jpm.12552		#17858	Perazzo 2020
Barriers and facilitators of engagement in psychological therapies among older adults with depression: A systematic review and thematic synthesis	Liu, Y; Gellatly, J	Accessible summaryWhat is known on the subject?The utilization rate of psychological therapies is low in older adults with depression.The barriers and facilitators to engaging in psychological therapies experienced by older adults with depression are unclear.What does the paper add to existing knowledge?Personal suitability for therapy engagement, practical abilities, personal therapy preferences…	2021		JOURNAL OF PSYCHIATRIC AND MENTAL HEALTH NURSING	28	4	509-520	WOS:000583217100001	10.1111/jpm.12697		#17140	Liu 2021
Perception of social support in the aspect of a cognitive style of patients with affective disorders.	Poradowska-Trzos, Magdalena; Dudek, Dominika; Rogoz, Monika; Zieba, Andrzej	According to Aaron Beck, dysfunctional thinking patterns appear also in euthymic patients, after withdrawal of acute diseases symptoms. Patients have a disordered, negative image of themselves, of their future and the surrounding world. It has been shown that a way a man perceives possessed social support has a basic meaning for him. Aim: The purpose of the research was to analyze the relationshi…	2008	/	Psychiatria Polska	42	2	271-282			2011-25228-011	#14486	Poradowska-Trzos 2008
Anticipation of aversive stimuli activates extended amygdala in unipolar depression.	Abler, Birgit; Erk, Susanne; Herwig, Uwe; Walter, Henrik	According to cognitive theories, negative cognitions including negative attitudes towards the future are key factors associated with depressive disorder. We investigated the neural correlates of anticipation of emotional stimuli in patients with unipolar depression to reveal influences of future thinking on brain activity. We used functional magnetic resonance imaging (fMRI) to study 12 female pa…	2007	/	Journal of psychiatric research	41	6	511-22			17010993	#7831	Abler 2007
Self-medication hypothesis: Connecting affective experience and drug choice.	Suh, Jesse J; Ruffins, Stephen; Robins, C. Edward; Albanese, Mark J; Khantzian, Edward J	According to E. J. Khantzian's (2003) self-medication hypothesis (SMH), a psychoanalytically informed theory of substance addiction that considers emotional and psychological dimensions, substance addiction functions as a compensatory means to modulate affects and self-soothe from the distressful psychological states. To manage emotional pain, dysphoria, and anxiety, substance abusers use the dru…	2008	/	Psychoanalytic Psychology	25	3	518-532		https://dx.doi.org/10.1037/0736-9735.25.3.518	2008-09085-008	#14634	Suh 2008
THE EFFECTS OF MINDFULNESS-BASED COGNITIVE THERAPY ON DEPRESSIVE GAIT PATTERNS	Michalak, J; Troje, NF; Heidenreich, T	According to embodiment theories, the experience of emotional states affects somatovisceral and motoric systems, whereas the experience of bodily states affects methods by which emotional information is processed. In the light of the embodiment framework, we proposed that formerly depressed individuals with a high risk of depressive relapse would display deviations in the way they walk, which mig…	2011		JOURNAL OF COGNITIVE AND BEHAVIORAL PSYCHOTHERAPIES	11	1	13-27	WOS:000289596100002			#23644	Michalak 2011
Minimizing carry-over effects after treatment failure and maximizing therapeutic outcome: Can changing the route of administration mitigate the influence of treatment history?	Hofmann, Mareile; Wrobel, Nathalie; Kessner, Simon; Bingel, Ulrike	According to experimental and clinical evidence, the experiences of previous treatments are carried over to different therapeutic approaches and impair the outcome of subsequent treatments. In this behavioral pilot study we used a change in administration route to investigate whether the effect of prior treatment experience on a subsequent treatment depends on the similarity of both treatments. W…	2014	/	Zeitschrift fur Psychologie	222	3	171-178		https://dx.doi.org/10.1027/2151-2604/a000180	2014-33307-009	#12297	Hofmann 2014
Further evidence of self-medication: Personality factors influencing drug choice in substance use disorders.	McKernan, Lindsey Colman; Nash, Michael R; Gottdiener, William H; Anderson, Scott E; Lambert, Warren E; Carr, Erika R	According to Khantzian's (2003) self-medication hypothesis (SMH), substance dependence is a compensatory means to modulate affects and self-soothe in response to distressing psychological states. Khantzian asserts: (1) Drugs become addicting because they have the power to alleviate, remove, or change human psychological suffering, and (2) There is a considerable degree of specificity in a person'…	2015	/	Psychodynamic Psychiatry	43	2	243-276		https://dx.doi.org/10.1521/pdps.2015.43.2.243	2015-25454-005	#11896	McKernan 2015
Nontricyclic antidepressants - Predictors of nonadherence	Brook, OH; van Hout, HPJ; Stalman, WAB; de Haan, M	According to professionals, medication nonadherence is often attributed to adverse effects or early remission. There is, however, little evidence to support these attributions. Our aim was to study the predictors of nonadherence in primary care patients with a new antidepressant (AD) prescription. We used a prospective cohort study with 6-month follow-up among 147 primary care patients who were n…	2006		JOURNAL OF CLINICAL PSYCHOPHARMACOLOGY	26	6	643-647	WOS:000242256500015	10.1097/01.jcp.0000246217.34024.53		#20125	Brook 2006
The role of mutual in-feeding in maintaining problematic self-narratives: Exploring one path to therapeutic failure.	Goncalves, Miguel M; Ribeiro, Antonio P; Stiles, William B; Conde, Tatiana; Matos, Marlene; Martins, Carla; Santos, Anita	According to the author's narrative model of change, clients may maintain a problematic self-stability across therapy, leading to therapeutic failure, by a mutual in-feeding process, which involves a cyclical movement between two opposing parts of the self. During innovative moments (IMs) in the therapy dialogue, clients' dominant self-narrative is interrupted by exceptions to that self-narrative…	2011	/	Psychotherapy Research	21	1	27-40		https://dx.doi.org/10.1080/10503307.2010.507789	2011-03413-004	#13662	Goncalves 2011
Increased sensitivity for angry faces in depressive disorder following 2 weeks of 2-Hz repetitive transcranial magnetic stimulation to the right parietal cortex.	Schutter, Dennis J. L. G; van Honk, Jack; Laman, Martin; Vergouwen, Anton C; Koerselman, Frank	According to the cognitive neuropsychological hypothesis of antidepressant action, the onset of subjectively experienced therapeutic effects to treatment is preceded by favourable changes in psychological functioning that can be measured by implicit methods. The aim of this study was to examine additional data to explore this hypothesis in an intention-to-treat repetitive transcranial magnetic st…	2010	/	International Journal of Neuropsychopharmacology	13	9	1155-1161		https://dx.doi.org/10.1017/S1461145710000660	2010-21168-003	#13861	Schutter 2010
Relationship between coping flexibility and the risk of depression in Indian adults	Kato, T	According to the dual-process theory of coping flexibility, coping flexibility is the ability to discontinue an ineffective coping strategy and produce and implement an alternative coping strategy. In order to test the coping flexibility hypothesis, which posits that flexible coping produces adaptive outcomes, the relationship between coping flexibility and the risk of depression was examined in …	2016		ASIAN JOURNAL OF PSYCHIATRY	24		130-134	WOS:000395255800030	10.1016/j.ajp.2016.09.008		#21711	Kato 2016
Major depression is not associated with blunting of aversive responses; evidence for enhanced anxious anticipation.	Grillon, Christian; Franco-Chaves, Jose A; Mateus, Camilo F; Ionescu, Dawn F; Zarate, Carlos A	According to the emotion-context insensitivity (ECI) hypothesis, major depressive disorder (MDD) is associated with a diminished ability to react emotionally to positive stimuli and with blunting of defensive responses to threat. That defensive responses are blunted in MDD seems inconsistent with the conceptualization and diagnostic nosology of MDD. The present study tested the ECI hypothesis in …	2013	/	PloS one	8	8	e70969		https://dx.doi.org/10.1371/journal.pone.0070969	23951057	#6674	Grillon 2013
Treating mood disorders.	Stevens, Emily	According to the National Comorbidity Survey-Replication, the prevalence rate for mood disorders is 9.5% for Americans and the fourth leading cause of disability in the world. Depression is currently predicted to be the second largest disorder globally by 2020, according to the World Health Organization. Major depression is characterized as a serious and severe psychiatric disorder that can recur…	2014	/	Clinical neurotherapy: Application of techniques for treatment.		Adrian, E. D., & Matthews, B. H. (1934). The Berger rhythm: potential changes from the occipital lobes of men. Brain. 1934;57:355-385. 1935-05533-001. https://dx.doi.org/10.1093/brain/57.4.355Anderson, D. (1989). The treatment of migraine with variable fr	171-189		https://dx.doi.org/10.1016/B978-0-12-396988-0.00007-6	2013-17526-007	#12122	Stevens 2014
Childhood abuse and stress generation: The mediational effect of depressogenic cognitive styles.	Liu, Richard T; Choi, Jimmy Y; Boland, Elaine M; Mastin, Becky M; Alloy, Lauren B	According to the stress generation hypothesis (Hammen, 1991), depressed and depression-prone individuals experience higher rates of negative life events influenced by their own behaviors and characteristics (i.e., dependent events), which in part may account for the often recurrent nature of depression. Relatively little is known about the interrelation between stress generation predictors, and d…	2013	/	Psychiatry Research	206	2-3	217-222		https://dx.doi.org/10.1016/j.psychres.2012.12.001	2012-35186-001	#12898	Liu 2013
Responsible Controlled Substance and Opioid Prescribing.StatPearls	Horn, Danielle B.; Vu, Ly; Porter, Burdett R.; Sarantopoulos, Konstantinos	According to the United States Drug Enforcement Administration (DEA), drugs, substances, and certain chemicals used to make drugs are classified into 5 categories or schedules depending on the drug's acceptable medical use and abuse or dependency potential. The Controlled Substance Act (CSA) lists factors considered when determining which schedule a drug or other substance should be placed. These…	2023	/							34283451	#4538	Horn 2023
Depression in Chronically ill Patients of Railway General Hospital, Pakistan.	Rana, Ashhub H; Babar, Osama	According to the World Health Organization (WHO), chronic diseases are the leading cause of death and disability worldwide and estimated to contribute to 73% of all deaths by 2020. In addition to the difficulty in effectively managing chronic diseases, they are often complicated further by the co-morbid depression stemming from the original disease. Depression has the highest burden of disease af…	2020	/	Cureus	12	10	e11030		https://dx.doi.org/10.7759/cureus.11030	33214958	#4614	Rana 2020
The association of hypogonadism with depression and its treatments	Indirli, R; Lanzi, V; Arosio, M; Mantovani, G; Ferrante, E	According to World Health Organization estimates, 5% of the adult population worldwide suffers from depression. In addition to the affective, psychomotor and cognitive symptoms which characterize this mood disorder, sexual dysfunction has been frequently reported among men suffering from depression. The most common sexual manifestations are decreased libido, erectile dysfunction and orgasmic diso…	2023		FRONTIERS IN ENDOCRINOLOGY	14			WOS:001053944000001	10.3389/fendo.2023.1198437		#17501	Indirli 2023
The relationship between juvenile sex offender registration and depression in adulthood.	Denniston, S. E	Accounts of sexual abuse appear daily in the media. Rightfully, this issue demands attention. Juveniles may be victims; they may also be offenders who are subject to sex offender registration and notification (SORN) policies. Growing research finds that SORN policies fail to achieve intended public policy outcomes. Little is known, however, about the unintended consequences of SORN for juvenile o…	2016	/	Dissertation Abstracts International Section A: Humanities and Social Sciences	77	5-A(E)	No-Specified			2016-42142-215	#11394	Denniston 2016
Acculturation, parent-child acculturation differential, and chronic disease risk factors in a Mexican-American population.	Elder JP; Broyles SL; Brennan JJ; de Nuncio MLZ; Nader PR	Acculturation is typically defined in terms of individual responses to a dominant culture. In the present study, we examined the effects of different levels of acculturation among family members. Specifically, we looked at the health and risk behavior in Mexican-American children as related to a variety of psychosocial predictors, especially the differences in orientation toward Mexican- and Angl…	2005	01//	Journal of Immigrant Health	7	1	1-9		10.1007/s10903-005-1385-x	106414710	#3958	Elder 2005
Sequential Multiple-Assignment Randomized Trials to Compare Antipsychotic Treatments (SMART-CAT) in first-episode schizophrenia patients: Rationale and trial design.	Li, Xuan; Guo, Xiaoyun; Fan, Xiaoduo; Feng, Tienan; Wang, Chuanyue; Yao, Zhijian; Xu, Xiufeng; Chen, Zhiyu; Wang, Huiling; Xie, Shoufu; He, Jiangjiang; Zhuo, Kaiming; Xiang, Qiong; Cen, Haixin; Wang, Jinhong; Smith, Robert C; Jin, Hua; Keshavan, Matcheri S; Marder, Stephen R; Davis, John M; Jiang, Kaida; Xu, Yifeng; Liu, Dengtang	Accumulated studies have investigated pharmacological interventions for first-episode schizophrenia (FES) patients. However, studies on subsequent treatment steps, which are essential to guide clinicians, are largely missing. This Sequential Multiple-Assignment Randomized Trials comparing Antipsychotic Treatments (SMART-CAT) program intends to evaluate the effectiveness of commonly used antipsych…	2021	/	Schizophrenia Research	230	Addington, D., Addington, J., Maticka-Tyndale, E., & Joyce, J. (1992). Reliability and validity of a depression rating scale for schizophrenics. Schizophr. Res. 6(3), 201-208. https://pubmed.ncbi.nlm.nih.gov/1571313 https://dx.doi.org/10.1016/0920-9964(92	87-94		https://dx.doi.org/10.1016/j.schres.2020.11.010	2020-93149-001	#9803	Li 2021
Psychedelic Therapy's Transdiagnostic Effects: A Research Domain Criteria (RDoC) Perspective.	Kelly, John R; Gillan, Claire M; Prenderville, Jack; Kelly, Clare; Harkin, Andrew; Clarke, Gerard; O'Keane, Veronica	Accumulating clinical evidence shows that psychedelic therapy, by synergistically combining psychopharmacology and psychological support, offers a promising transdiagnostic treatment strategy for a range of disorders with restricted and/or maladaptive habitual patterns of emotion, cognition and behavior, notably, depression (MDD), treatment resistant depression (TRD) and addiction disorders, but …	2021	/	Frontiers in psychiatry	12	101545006	800072		https://dx.doi.org/10.3389/fpsyt.2021.800072	34975593	#4878	Kelly 2021
Links Between Gut Dysbiosis and Neurotransmitter Disturbance in Chronic Restraint Stress-Induced Depressive Behaviours: the Role of Inflammation	Yang, HL; Li, MM; Zhou, MF; Xu, HS; Huan, F; Liu, N; Gao, R; Wang, J; Zhang, N; Jiang, L	Accumulating evidence has shown that inflammation, the gut microbiota, and neurotransmitters are closely associated with the pathophysiology of depression. However, the links between the gut microbiota and neurotransmitter metabolism remain poorly understood. The present study aimed to investigate the neuroinflammatory reactions in chronic restraint stress (CRS)-induced depression and to delineat…	2021		INFLAMMATION	44	6	2448-2462	WOS:000707853100001	10.1007/s10753-021-01514-y		#22957	Yang 2021
Potential antiinflammatory effects of acupuncture in a chronic stress model of depression in rats	Lu, J; Shao, RH; Hu, L; Tu, Y; Guo, JY	Accumulating evidence indicates that inflammation may contribute to the pathophysiology of depression. Acupuncture in traditional Chinese medicine has been considered an effective treatment for depression. However, whether the mechanisms that underlie the antidepressant effect of acupuncture are related to its antiinflammatory properties remains unclear. In the present study, rats were exposed to…	2016		NEUROSCIENCE LETTERS	618		31-38	WOS:000374610100006	10.1016/j.neulet.2016.02.040		#18180	Lu 2016
Effects of curcumin on learning and memory deficits, BDNF, and ERK protein expression in rats exposed to chronic unpredictable stress	Liu, DX; Wang, Z; Gao, Z; Xie, K; Zhang, QR; Jiang, H; Pang, Q	Accumulating evidence suggests that cognitive processes, such as learning and memory, are affected in depression and antidepressant treatment may ameliorate cognitive impairments. Recent studies have shown that curcumin exhibits antidepressant-like effects. The aim of the present study was to determine whether curcumin administration influences chronic unpredictable stress (CUS)-induced cognitive…	2014		BEHAVIOURAL BRAIN RESEARCH	271		116-121	WOS:000340323000017	10.1016/j.bbr.2014.05.068		#23356	Liu 2014
A role for BDNF/TrkB signaling in behavioral and physiological consequences of social defeat stress	Razzoli, M; Domenici, E; Carboni, L; Rantamaki, T; Lindholm, J; Castrén, E; Arban, R	Accumulating evidences underlie the importance of the interplay between environmental and genetic factors in contributing to the risk to develop mental illness. Brain-derived neurotrophic factor (BDNF) and its Tyrosine receptor kinase B (TrkB) receptor play a fundamental contribution to brain development and plastic adaptations to life events. In the present study, the potential for the BDNF/TrkB…	2011		GENES BRAIN AND BEHAVIOR	10	4	424-433	WOS:000291270700006	10.1111/j.1601-183X.2011.00681.x		#22399	Razzoli 2011
Ro41-5253, a selective antagonist of retinoic acid receptor α, ameliorates chronic unpredictable mild stress-induced depressive-like behaviors in rats: Involvement of regulating HPA axis and improving hippocampal neuronal deficits	Ke, Q; Li, R; Cai, L; Wu, SD; Li, CM	Accumulating reports have highlighted an association between excess retinoids and depression development. Retinoic acid receptor alpha (RAR alpha) is implicated in the activation of hypothalamus-pituitary-adrenal (HPA) axis and closely involved in the etiology of depression, suggesting it might be a novel target of antidepressant. This study investigated the antidepressant potential of Ro41-5253 …	2019		BRAIN RESEARCH BULLETIN	146		302-309	WOS:000459838100031	10.1016/j.brainresbull.2019.01.022		#23805	Ke 2019
NMDA receptor regulation by amyloid-beta does not account for its inhibition of LTP in rat hippocampus.	Raymond, Clarke R; Ireland, David R; Abraham, Wickliffe C	Accumulation of amyloid-beta peptide (Abeta) is widely believed to play a critical role in the pathogenesis of Alzheimer's disease. Although amyloid-containing plaques are a key neuropathological feature of AD, soluble forms of Abeta can interfere with synaptic plasticity in the brain, suggesting that this form of the peptide may be responsible for much of the memory deficit seen early in the dis…	2003	/	Brain research	968	2	263-72			12663096	#8226	Raymond 2003
Smoking abstinence symptoms across 67 days compared with randomized controls-Moderation by nicotine replacement therapy, bupropion, and negative-affect traits.	Gilbert, David G; Rabinovich, Norka E; Gilbert-Matuskowitz, Elizabeth A; Klein, Keith P; Pergadia, Michele L	Accurate knowledge of negative affect (NA)-related smoking abstinence symptoms (SAS) severity and duration and their moderation by pharmacotherapy and NA-related personality traits is critical for efficacious treatments given that elevated state and trait NA are predictors of relapse. However, SAS severity, duration, and moderation are not well characterized. To date, the longest randomized contr…	2019	/	Experimental and Clinical Psychopharmacology	27	6	536-551		https://dx.doi.org/10.1037/pha0000278	2019-16893-001	#10504	Gilbert 2019
Evaluation of the cardiovascular and subjective effects of rivastigmine in combination with methamphetamine in methamphetamine-dependent human volunteers.	De La Garza, Richard II; Shoptaw, Steve; Newton, Thomas F	Acetylcholine (ACh) has been implicated in the reinforcing and locomotor-activating effects produced by methamphetamine (Meth). Of interest, recent data suggest that acetylcholinesterase (AChE) inhibitors attenuate Meth-seeking behaviour in rats. We conducted this study in order to determine the safety (adverse events, mood changes, cardiovascular effects) and preliminary efficacy (subjective eff…	2008	/	International Journal of Neuropsychopharmacology	11	6	729-741		https://dx.doi.org/10.1017/S1461145708008456	2010-07003-001	#14498	DeLaGarza 2008
Donepezil treatment and the subjective effects of intravenous cocaine in dependent individuals.	Grasing, Kenneth; Mathur, Deepan; Newton, Thomas F; DeSouza, Cherilyn	Acetylcholinesterase (AChE) inhibitors increase synaptic levels of acetylcholine (ACh) by inhibiting its breakdown. Donepezil is a reversible AChE inhibitor that is clinically available and relatively selective for inhibiting AChE but not other cholinesterases. Because AChE inhibitors have been shown to decrease the reinforcing effects of cocaine in animals, our hypothesis was that pretreatment w…	2010	/	Drug and Alcohol Dependence	107	1	69-75		https://dx.doi.org/10.1016/j.drugalcdep.2009.09.010	2010-02173-010	#14016	Grasing 2010
Objective assessment of compliance with treatments in acne	Zaghloul, SS; Cunliffe, WJ; Goodfield, MJD	Acne occurs in prepubertal individuals, teenagers and adults, and can have a devastating effect on self-esteem and social relationships. Whether an acne sufferer will seek treatment often depends, apart from the severity, on cultural and social aspects, which play a significant role in the attitude of the individuals and how they cope with the condition. Compliance with treatment regimen is an es…	2005		BRITISH JOURNAL OF DERMATOLOGY	152	5	1015-1021	WOS:000229013600026	10.1111/j.1365-2133.2005.06357.x		#23209	Zaghloul 2005
Heritability and molecular genetic basis of acoustic startle eye blink and affectively modulated startle response: A genome-wide association study	Vaidyanathan, U; Malone, SM; Miller, MB; Mcgue, M; Iacono, WG	Acoustic startle responses have been studied extensively in relation to individual differences and psychopathology. We examined three indices of the blink response in a picture-viewing paradigmoverall startle magnitude across all picture types, and aversive and pleasant modulation scoresin 3,323 twins and parents. Biometric models and molecular genetic analyses showed that half the variance in ov…	2014		PSYCHOPHYSIOLOGY	51	12	1285-1299	WOS:000344785500009	10.1111/psyp.12348		#24682	Vaidyanathan 2014
Engaging families to advance global mental health intervention research.	Hinton, Ladson; Kohrt, Brandon A; Kleinman, Arthur	Across cultures, family members often play important and even critical roles in the lives of adults who suffer from depression and other chronic mental health conditions. These roles could be even more pronounced in low-income and middle-income countries (LMIC), where cultural values and norms might more strongly encourage family involvement and family is often the de facto provider of mental hea…	2019	/	The Lancet Psychiatry	6	5	365-367		https://dx.doi.org/10.1016/S2215-0366%2819%2930134-8	2019-23328-007	#10222	Hinton 2019
Examining the ACT model in the case study of Taro.	Hayes, Steven C	ACT is a functional contextual form of behavioral and cognitive therapy. It shares commonalities with other contextualistic approaches such as constructivist or narrative therapies, but it differs in its scientific goals. Because of these differences, it is oriented toward manipulable processes linked to basic principles. In this commentary I describe these characteristics and link them to the ta…	2015	/	Pragmatic Case Studies in Psychotherapy	11	4	272-278		https://dx.doi.org/10.14713/pcsp.v11i4.1931	2016-26165-005	#11699	Hayes 2015
Clinical action: introduction to the special section on the action perspective in clinical psychology.	Shahar, Golan	Action theory (AT) is an emerging theoretical and empirical paradigm that is based on multiple perspectives. The common denominator of these perspectives is their depiction of the individual as actively shaping his or her interpersonal environment. The purpose of this special section is to evaluate the impact of AT on clinical psychology. To that effect, articles that focus on a broad range of to…	2006	/	Journal of clinical psychology	62	9	1053-64			16810665	#7883	Shahar 2006
Congruency between depressogenic schemas and life events for the prediction of depressive relapse in remitted older patients.	Voyer, Marlene; Cappeliez, Philippe	Activation of a depressogenic schema by a negative life event is said to be more likely when the life event corresponds to the same domain of vulnerability (congruency hypothesis). Specifically, this refers to a negative interpersonal event for the sociotropy/dependency schema, and an obstacle or a failure in achieving a goal for the autonomy/accomplishment or self-criticism schema. This study ex…	2002	/	Behavioural and Cognitive Psychotherapy	30	2	165-178		https://dx.doi.org/10.1017/S1352465802002047	2002-02953-004	#16003	Voyer 2002
Monoaminergic regulation of Mecp2 phosphorylation in mouse models of psychiatric disease.	Hutchinson, Ashley N	Activation of monoaminergic receptors is essential to the mechanism by which psychostimulants and antidepressants induce changes in behavior. Although these drugs rapidly increase monoaminergic transmission, they need to be administered for several weeks or months in order to produce long-lasting alterations in behavior. This observation suggests that it is likely that molecular mechanisms downst…	2012	/	Dissertation Abstracts International: Section B: The Sciences and Engineering	73	4-B	2137			2012-99200-234	#13077	Hutchinson 2012
Antidepressant- and anticompulsive-like effects of purinergic receptor blockade: Involvement of nitric oxide	Pereira, VS; Casarotto, PC; Hiroaki-Sato, VA; Sartim, AG; Guimaraes, FS; Joca, SRL	Activation of purinergic receptors by ATP (P2R) modulates glutamate release and the activation of post-synaptic P2R is speculated to induce nitric oxide (NO) synthesis. Increased glutamatergic and nitrergic signaling have been involved in the neurobiology of stress-related psychiatric disorders such as anxiety and depression. Therefore, the aim of this study was to test the effects of two P2R ant…	2013		EUROPEAN NEUROPSYCHOPHARMACOLOGY	23	12	1769-1778	WOS:000327921900013	10.1016/j.euroneuro.2013.01.008		#23626	Pereira 2013
The role of the forebrain glucocorticoid receptor in hypothalamic-pituitary-adrenocortical regulation.	Furay, Amy Rebecca	Activation of the hypothalamic-pituitary-adrenocortical (HPA) axis plays a role in regulating basic biological functions in the basal state. During homeostatic perturbations, it potentiates and induces physiological adaptations that are designed to aid an organism in overcoming challenges and regain homeostatic equilibrium. However, prolonged HPA axis activation can be deleterious to long-term su…	2008	/	Dissertation Abstracts International: Section B: The Sciences and Engineering	68	9-B	5761			2008-99060-072	#14624	Furay 2008
Endotoxin produces a depressive-like episode in rats	Yirmiya, R	Activation of the immune system produces psychological and physiological effects, which resemble the characteristics of depression. The present study was designed to investigate further, in rats, the similarity between the behavioral effects of immune activation and a model of depression in animals. Reduction in the preference for and consumption of saccharin solutions and suppression of sexual b…	1996		BRAIN RESEARCH	711	1-2	163-174	WOS:A1996UA12700020	10.1016/0006-8993(95)01415-2		#21924	Yirmiya 1996
Synergistic and additive actions of a psychosocial stressor and endotoxin challenge: Circulating and brain cytokines, plasma corticosterone and behavioral changes in mice.	Gibb, Julie; Hayley, Shawn; Gandhi, Reno; Poulter, Michael O; Anisman, Hymie	Activation of the inflammatory immune response may provoke neuroendocrine and central neurochemical effects that are reminiscent of those elicited by traditional stressors, and when administered concurrently may have synergistic effects. The present investigation assessed whether a psychosocial stressor, comprising social disruption, would augment the effects of lipopolysaccharide in mice. It was…	2008	/	Brain, behavior, and immunity	22	4	573-89		https://dx.doi.org/10.1016/j.bbi.2007.12.001	18191534	#7685	Gibb 2008
Activity patterns in chronic pain: underlying dimensions and associations with disability and depressed mood.	Kindermans HP; Roelofs J; Goossens ME; Huijnen IP; Verbunt JA; Vlaeyen JW	Activity patterns are believed to play an important role in the development and perpetuation of chronic pain. So far, 3 important activity patterns have been studied: avoidance behavior, persistence behavior, and pacing behavior. Yet, empirical evidence is limited and inconclusive about the relationships between these activity patterns and important outcomes. Therefore, the present study was aime…	2011	10//	Journal of Pain	12	10	1049-1058			104586277	#2810	Kindermans 2011
Hippocampal synaptic depression following spatial learning in a complex maze	Lange-Asschenfeldt, C; Lohmann, P; Riepe, MW	Activity-dependent alteration in synaptic efficacy is referred to as synaptic plasticity and is the believed hallmark of any learning process. Here we employed a recently validated complex maze for spatial training and investigated the impact of repeated and extensive training on basal synaptic transmission of the hippocampal Schaffer collateral-CA1 synaptic connection in vitro. In the present ex…	2007		EXPERIMENTAL NEUROLOGY	203	2	481-485	WOS:000244046000018	10.1016/j.expneurol.2006.08.025		#24820	Lange-Asschenfeldt 2007
Control of Long-Term Plasticity by Glutamate Transporters.	Valtcheva, Silvana; Venance, Laurent	Activity-dependent long-term changes in synaptic strength constitute key elements for learning and memory formation. Long-term plasticity can be induced in vivo and ex vivo by various physiologically relevant activity patterns. Depending on their temporal statistics, such patterns can induce long-lasting changes in the synaptic weight by potentiating or depressing synaptic transmission. At excita…	2019	/	Frontiers in synaptic neuroscience	11	101548972	10		https://dx.doi.org/10.3389/fnsyn.2019.00010	31024287	#6110	Valtcheva 2019
Developmental control of spike-timing-dependent plasticity by tonic GABAergic signaling in striatum.	Valtcheva, Silvana; Paille, Vincent; Dembitskaya, Yulia; Perez, Sylvie; Gangarossa, Giuseppe; Fino, Elodie; Venance, Laurent	Activity-dependent long-term potentiation (LTP) and depression (LTD) of synaptic strength underlie multiple forms of learning and memory. Spike-timing-dependent plasticity (STDP) has been described as a Hebbian synaptic learning rule that could account for experience-dependent changes in neural networks, but little is known about whether and how STDP evolves during development. We previously show…	2017	/	Neuropharmacology	121	nzb, 0236217	261-277		https://dx.doi.org/10.1016/j.neuropharm.2017.04.012	28408325	#5999	Valtcheva 2017
Acupuncture - self-appraisal and the reward system.	Lundeberg, Thomas; Lund, Iréne; Näslund, Jan	Acupuncture is an ancient therapy with a variety of different explanatory models. A cascade of physiological effects has been reported, both in the peripheral and the central nervous system, following the insertion of a needle or light tapping of the skin. Clinical trials testing the specific claims of acupuncture have generally tried to focus on testing the efficacy of applying specific techniqu…	2007	09//	Acupuncture in Medicine	25	3	87-99		10.1136/aim.25.3.87	27149242	#3518	Lundeberg 2007
Gender comparison in depressive symptoms and use of antidepressant medications after acute coronary syndrome.	Shin N; Hagerty B; Williams R	Acute coronary syndrome (ACS) affects many aspects of female and male survivors' lives. This prospective longitudinal study explored gender differences in 100 patients hospitalized with ACS and 1 month follow-up. There were no significant differences in depressive symptoms (DS) by gender. However, significantly more females than males had a history of depression and reported being prescribed and …	2010	05//	Applied Nursing Research	23	2	73-79		10.1016/j.apnr.2008.04.002	105204861	#3044	Shin 2010
Bupropion-Induced Acute Dystonia with Dose Escalation and Use of Naranjo Nomogram.	Wasif, Nawal; Wasif, Komal; Saif, Muhammad W	Acute drug-induced dystonia is commonly associated with antipsychotic drugs, antidepressants, antiemetics, and other medications. Bupropion (Wellbutrin and Zyban) is one of the most frequently prescribed antidepressants in the United States and Canada and smoking cessation aid. However, only few reported cases have been published of acute dystonia including dystonia after discontinuation of bupro…	2017	/	Cureus	9	4	e1157		https://dx.doi.org/10.7759/cureus.1157	28507829	#6161	Wasif 2017
Noradrenergic activation induced by yohimbine decreases interoceptive accuracy in healthy individuals with childhood adversity	Schulz, A; Deuter, CE; Breden, IH; Vögele, C; Wingenfeld, K; Otte, C; Kuehl, LK	Acute stress affects interoception, but it remains unclear if this is due to activation of the sympatho-adreno-medullary (SAM) or hypothalamic-pituitary-adrenocortical axis. This study aimed to investigate the effect of SAM axis activation on interoceptive accuracy (IAcc). Central alpha2-adrenergic receptors represent a negative feedback mechanism of the SAM axis. Major depressive disorder and ad…	2022		DEVELOPMENT AND PSYCHOPATHOLOGY	34	3	1013-1024	WOS:000761194000001	10.1017/S0954579420001613		#17571	Schulz 2022
<i>In vitro</i> evaluation of antioxidant, anxiolytic and antidepressant-like effects of the <i>Bellis perennis</i> extract	Marques, THC; de Melo, CHS; de Freitas, RM	Acute toxicity, antioxidant activity in vitro and general pharmacological effects of the flower crude ethanolic extract of Bellis perennis L., Asteraceae, a popular medicine used in South America, were investigated in mice. The oral route LD50 value was found 2.31 g/kg. Oral administration at doses 50, 100 and 150 mg/kg of the extract neither caused significant changes in general behavior nor led…	2012		REVISTA BRASILEIRA DE FARMACOGNOSIA-BRAZILIAN JOURNAL OF PHARMACOGNOSY	22	5	1044-1052	WOS:000308948000015	10.1590/S0102-695X2012005000082		#23542	Marques 2012
Motor learning in common marmosets: vestibulo-ocular reflex adaptation and its sensitivity to inhibitors of Purkinje cell long-term depression.	Anzai, Mari; Nagao, Soich	Adaptation of the horizontal vestibulo-ocular reflex (HVOR) provides an experimental model for cerebellum-dependent motor learning. We developed an eye movement measuring system and a paradigm for induction of HVOR adaptation for the common marmoset. The HVOR gain in dark measured by 10degree (peak-to-peak amplitude) and 0.11-0.5Hz turntable oscillation was around unity. The gain-up and gain-down…	2014	/	Neuroscience research	83	oaq, 8500749	33-42		https://dx.doi.org/10.1016/j.neures.2014.04.002	24768746	#6563	Anzai 2014
Adaptive inferential feedback partner training for depression: A pilot Study.	DeFronzo Dobkin, Roseanne; Allen, Lesley A; Alloy, Lauren B; Menza, Matthew; Gara, Michael A; Panzarella, Catherine	Adaptive inferential feedback (AIF) partner training is a cognitive technique that teaches the friends and family members of depressed patients to respond to the patients' dysfunctional thoughts in a targeted manner. These dysfunctional attributions, which AIF addresses, are a common residual feature of depression amongst remitted patients, and are associated with poor long-term consequences. Thu…	2007	/	Cognitive and Behavioral Practice	14	4	350-363		https://dx.doi.org/10.1016/j.cbpra.2006.09.007	2008-08814-002	#14838	DeFronzoDobkin 2007
[Clinical evaluation of the efficacy of innovative spread of a given fatty acid composition enriched by adaptogens].	Pilipenko, V I; Isakov, V A; Morozov, S V; Sasunova, A N; Goncharov, A A	Adaptogens are a group of substances capable to increase the nonspecific resistance of the organism to a wide range of harmful effects and stress. However, only limited data exist on their use in the composition of foods for special dietary uses. The aim of the study was to evaluate the effect of a diet that included vegetable-fat spread enriched with 5-hydroxytryptophan, L-theanine and gamma-ami…	2023	/	Voprosy pitaniia	92	4	104-113		https://dx.doi.org/10.33029/0042-8833-2023-92-4-104-113	37801460	#4719	Pilipenko 2023
Orexin/hypocretin role in reward: implications for opioid and other addictions	Baimel, C; Bartlett, SE; Chiou, LC; Lawrence, AJ; Muschamp, JW; Patkar, O; Tung, LW; Borgland, SL	Addiction is a devastating disorder that affects 15.3 million people worldwide. While prevalent, few effective treatments exist. Orexin receptors have been proposed as a potential target for anti-craving medications. Orexins, also known as hypocretins, are neuropeptides produced in neurons of the lateral and dorsomedial hypothalamus and perifornical area, which project widely throughout the brain…	2015		BRITISH JOURNAL OF PHARMACOLOGY	172	2	334-348	WOS:000346826500011	10.1111/bph.12639		#24302	Baimel 2015
Investigating the potential of mirtazapine to induce drug-seeking behavior in free-choice drinking mouse model	Althobaiti, YS	Addiction to various drugs and chemicals is a significant public health concern worldwide. Addiction to prescription medications has increased due to the psychoactive effects of these medications, their avail-ability, low price, and the lack of legal consequences for abusers. One of such prescription medication is mirtazapine (MIRT). MIRT is an antidepressant that has recently been reported to be…	2022		SAUDI PHARMACEUTICAL JOURNAL	30	12	1809-1815	WOS:000954330700001	10.1016/j.jsps.2022.10.010		#23974	Althobaiti 2022
“It’s About Us, You Know?” Relapse in Emotionally Focused Couples Therapy for Addictions.	Fletcher, Kara; Macintosh, Heather	Addiction treatment unavoidably entails working with relapse. In the context of couple therapy, discussion of relapse can become an integral part of the treatment process, as each partner is affected and interprets relapse differently. Drawing on data from a case study that used a theoretical extension of emotionally focused therapy for couples dealing with substance addictions, this article anal…	2018	10//	Journal of Social Work Practice in the Addictions	18	4	364-388		10.1080/1533256X.2018.1517008	132902072	#1230	Fletcher 2018
Small numbers, big impact.	Smoller, Jordan W; Nierenberg, Andrew A	Addresses the question "what accounts for the excessive influence and staying power of some reports of adverse drug reactions based on small numbers of patients?" The authors believe some case reports of adverse drug events lead to an overestimation of risks in the minds of clinicians. Risks are often perceived to be more categorical than quantitative. It is suggested that part of the impact of c…	1999	/	Harvard Review of Psychiatry	7	2	109-113		https://dx.doi.org/10.1093/hrp/7.2.109	1999-03228-005	#16318	Smoller 1999
Mental health concerns of HIV-infected gay and bisexual men seeking mental health services: An observational study	Berg, MB; Mimiaga, MJ; Safren, SA	Addressing mental health concerns of HIV-positive individuals is an important component of providing quality HIV care. Mental health intake information from patients with HIV can be an important source of data to complement existing research on HIV and mental health because the intake information contains concerns that are both from the perspective of the patients and are significant enough to br…	2004		AIDS PATIENT CARE AND STDS	18	11	635-643	WOS:000225396500003	10.1089/apc.2004.18.635		#23992	Berg 2004
Electrical deep neuromodulation in psychiatry	Polosan, M; Figee, M	Addressing treatment refractoriness in psychiatric diseases is an essential public health objective. The last two decades have seen an increasing interest for deep brain stimulation (DBS) of several brain targets. In this chapter, we have reviewed the main DBS clinical trials in psychiatric diseases, mainly obsessive compulsive disorders (OCD) and depression, but also emerging research in other p…	2021		EMERGING HORIZONS IN NEUROMODULATION: NEW FRONTIERS IN BRAIN AND SPINE STIMULATION	159		89-110	WOS:000719563700006	10.1016/bs.irn.2021.06.007		#20103	Polosan 2021
Predicting medication adherence patterns during the maintenance phase of treatment for pediatric leukemia and lymphoma: A model of individual- and family-level factors.	Romo, Stephanie	Adherence during the maintenance phase of pediatric cancer treatment is critical to prevent relapse and ensure long-term, event-free survival. Yet, little research has been done to examine individual- and family-level factors that may relate to adherence during the maintenance phase of treatment, particularly among Latinx patients. This is surprising given findings demonstrating that children who…	2023	/	Dissertation Abstracts International: Section B: The Sciences and Engineering	84	6-B	No-Specified			2023-38657-033	#9037	Romo 2023
How can we improve antidepressant adherence in the management of depression? A targeted review and 10 clinical recommendations.	Solmi, Marco; Miola, Alessandro; Croatto, Giovanni; Pigato, Giorgio; Favaro, Angela; Fornaro, Michele; Berk, Michael; Smith, Lee; Quevedo, Joao; Maes, Michael; Correll, Christoph U; Carvalho, Andre F	Adherence to antidepressants is crucial for optimal treatment outcomes when treating depressive disorders. However, poor adherence is common among patients prescribed antidepressants. This targeted review summarizes the main factors associated with poor adherence, interventions that promote antidepressant adherence, pharmacological aspects related to antidepressant adherence, and formulates 10 cl…	2021	/	Brazilian Journal of Psychiatry	43	2	189-202		https://dx.doi.org/10.1590/1516-4446-2020-0935	2021-99498-010	#9114	Solmi 2021
Attitudes toward long-term use of antiretroviral therapy among HIV-infected pregnant women in Moshi, Tanzania: A longitudinal study.	Minja, Linda; Cichowitz, Cody; Knettel, Brandon A; Mahande, Michael J; Kisigo, Godfrey; Knippler, Elizabeth T; Ngocho, James S; Mmbaga, Blandina T; Watt, Melissa H	Adherence to antiretroviral therapy (ART) during pregnancy and the postpartum period is necessary to prevent vertical HIV transmission and to secure the long-term health of an HIV-infected woman. Health behavior theory suggests that patients' attitudes towards medication can predict their medication-taking behaviour. This study sought to understand how women's attitudes towards ART changes betwee…	2019	/	AIDS and Behavior	23	9	2610-2617		https://dx.doi.org/10.1007/s10461-019-02622-5	2019-45974-001	#10323	Minja 2019
Factors associated with nonadherence to antiretroviral therapy in HIV-positive smokers.	King, Rachel Marks; Vidrine, Damon J; Danysh, Heather E; Fletcher, Faith E; McCurdy, Sheryl; Arduino, Roberto C; Gritz, Ellen R	Adherence to antiretroviral therapy (ART) has markedly improved HIV disease management, and significantly reduced HIV/AIDS-associated morbidity and mortality. Although recent studies suggest a relationship between smoking and suboptimal adherence to ART, a more in-depth understanding of this relationship is needed. We conducted a secondary analysis using data from a randomized controlled smoking …	2012	/	AIDS Patient Care and STDs	26	8	479-485		https://dx.doi.org/10.1089/apc.2012.0070	2012-21018-005	#13029	King 2012
ART adherence among adolescents & young people living with HIV in Southern Malawi: A conditional process analysis.	Umar, Eric	Adherence to antiretroviral therapy (ART) leads to achievement and maintenance of durable viral suppression. Viral suppression ensures immune reconstitution, decreased morbidity and mortality. However, youths living with HIV are particularly challenged to adhere to ART due to various factors associated with their developmental trajectory. This cross-sectional study (1) examined the rate of ART ad…	2018	/	Dissertation Abstracts International: Section B: The Sciences and Engineering	79	10-B(E)	No-Specified			2018-34222-189	#10699	Umar 2018
The relationship of acceptance or denial of HIV-status to antiretroviral adherence among adult HIV patients in urban Botswana.	Nam SL; Fielding K; Avalos A; Dickinson D; Gaolathe T; Geissler PW	Adherence to antiretroviral therapy among HIV patients is the most important patient-enabled factor related to virological failure and can lead to drug resistance. It is important to avoid virological failure, especially in resource-limited settings where treatment options are limited and the effects of treatment failure are profound. This qualitative study aimed to identify the psycho-social fac…	2008	07/15/	Social Science & Medicine	67	2	301-310		10.1016/j.socscimed.2008.03.042	105813264	#3385	Nam 2008
[truncated: 18,016 more rows]
